# Supplementary material for: Implications of the 2019–2020 megafires for the biogeography and conservation of Australian vegetation
Source: Nat Commun. 2021 Feb 15;12:1023. doi: 10.1038/s41467-021-21266-5 (PMC7884386; doi:10.1038/s41467-021-21266-5)
Supplement: Supplementary file 4 — Supplementary Data 1 [file 41467_2021_21266_MOESM4_ESM.xlsx]

## Sheet: Supplementary Data 1
		Supplementary Data 1		Some major bush fires events across south-eastern Australia, 1850-2016.
		Date	Location	Event Name	Area burnt	Human deaths	Other impacts	Notes	References
		1851	Victoria	Black Thursday	ca. 5 million ha	12	One million sheep killed; large number of buildings and farm structures destroyed	Apparently the largest fires in south-east Australia until 2019-2020; noted as burning from the Dandenong Ranges east of Melbourne to the South Australian Border and north to the Wimmera following extremely hot and dry weather. Smoke drifted across Bass Strait and blackened skies over Tasmania and settled on boats half way to New Zealand. Mortality among native animals also noted. Many fires, som…	1, 2, 3, 4
		1898	Victoria	Red Tuesday	260,000 ha	12	2,000 buildings destroyed; heavy loss of stock	Heavily impacted Gippsland region, but also affected other parts of Victoria over a period of several weeks. Two towns devastated and many people left homeless. Fires also in Tasmania. Forests in Gippsland severely affected.	1, 5, 6, 7, 8
		1925-1926	Victoria, NSW	Black Sunday	Victoria: 390,000 ha; NSW: ? 1 million ha	32 (on Feb 14); 60 total in Victoria	1000 buildings destroyed	Severe fires over much of Gippsland and Warburton regions of Victoria. Major fires burnt between January and March 1926. Also widespread fires across NSW, including Cootamundra, Young, Condobolin, Young, Cootamundra, Wentworth, Bowral, Newcastle, Narromine, French's Forest regions. Further fires at end of 1926.	1, 9, 10, 11, 12
		1938-1939	Victoria	Black Friday	2 million ha	71	Five townships completely destroyed, many others damaged; >600 houses destroyed, thousands of livestock killed	One of the worst bushfire disasters in Australian history, following extreme heat and water shortages. Vast areas of forest burned in many parts of Victoria, particularly in alpine and montane areas from north-east of Melbourne to the NSW Border, as well as the south and southwest coasts. Large areas of mountain ash and other forest trees killed. Significant fires also in South Australia and NSW.	1, 8, 13
		1944	Victoria		1 million ha	>50	>500 houses destroyed	Severe bushfires over many areas in Victoria followed extreme drought conditions. Many towns affected, some settlements reported as destroyed. Much of the area burnt was grazing land, but large fires also occurred in forested areas. Cost estimated at 1.7 million pounds.	1, 14, 15, 16
		1950-51	NSW, Victoria		NSW: ca. 4 million ha; Victoria: 417,000 ha	6	Losses estimated at 150-230 million pounds	Worst fires in NSW in 40 years. Much of the area burned was inland pastoral and woodland vegetation, but >1 million ha of forest also burned in NSW and Victoria.	17
		1964-1965	NSW, Victoria		>700,000 ha		60 buildings and 4,000 livestock destroyed	Major fires in Victoria and Southern Highlands of NSW, incuding Chatsbury fire, other fires elsewhere.	17
		1966-1967	Tasmania	Black Tuesday	264,000 ha	62	1,400 homes destroyed; many small towns destroyed; 52,000 livestock killed; cost estimated at $33-44 million	One of top ten most costly natural disasters in Australian history; more than 110 separate fires; all lives lost in a single day.	2, 17, 18, 19
		1974-1975	NSW		3.8 to 5 million ha		Losses estimated at $5 million in the Western Division alone.	Mainly in western NSW, from the far north to the Victorian border, following unprecedented high rainfall. Estimated that fires covered 117 million ha nation-wide, mainly across the arid and semi-arid inland on pastoral and unoccupied land.	17
		1983	Victoria, South Australia	Ash Wednesday	>400,000 ha	75	2,463 homes burnt; >300,000 livestock killed	One of the worst bushfire disasters in South Australia and Victoria; followed extreme drought. Reported to have been one of the worst fire days in history. In top ten most costly (normalised) disasters in Australian history.	8, 13, 18, 20, 24
		1993-1994	NSW		ca. 1.2 million ha	4	>200 homes destroyed; >20,000 evacuations	More than 800 fires along coast and ranges; mass evacuations; severe fires in the Blue Mountains and Sydney Basin.	21, 22, 23, 24, 25
		2001	NSW	Black Christmas	650,000 - 750, 000 ha	0	121 homes destroyed; 7,000 livestock killed; $131 million in insurance losses	Eastern NSW; fires followed very high temperatures and low rainfall; arsonists thought to be responsible for the majority of fires.	26, 27
		2003	Victoria, ACT, NSW	Black Friday	ca. 2 million ha	4	551 homes; >10,000 livestock and thousands of kilometres of fencing destroyed	Worst fires in Victoria for more than 60 years. Total of 87 fires, 8 joined to become larger than the 1939 'Black Friday' fires and burned for 59 days. Most fires in forested regions of south-east NSW, Victoria and the ACT. 2011 estimated normalised cost of $24 million	1, 8, 13, 28, 29
		2006-2007	Victoria	Great Divide Fires	1.3 million ha	1	51 homes destroyed and >1,700 livestock killed	Major fire complex in the Great Divide of Victoria; longest burning bushfire complex known in Australian history at that time.	1, 30
		2009	Victoria	Black Saturday	450,000 ha	173	>2,000 homes destroyed	One of Australia's worst disasters during period of record heat and drought across Victoria. Kilmore EAST fire burnt ca. 100,000 ha and destroyed 2200 buildings in the first 12 hours and caused 70% of fatalities. Exceptionally severe fire in eucalypt forests contributed to death toll.	31, 32
		2016	Tasmania		126,800 ha	0	431 properties damaged or destroyed; 203 residential buildings; 10,000 livestock killed	Most significant fires in Tasmania since 1967. Major fires across central and western Tasmania, burning ca. 20,000 ha of Tasmania's Wilderness World Heritage Area, major impact on rainforest taxa such as Arthrotaxis spp.	33
		References
		1	https://www.ffm.vic.gov.au/history-and-incidents/past-bushfires
		2	https://trove.nla.gov.au/newspaper/article/64433695
		3	https://trove.nla.gov.au/newspaper/article/7143278
		4	https://trove.nla.gov.au/newspaper/article/141495101
		5	https://trove.nla.gov.au/newspaper/article/82072319
		6	https://trove.nla.gov.au/newspaper/article/33150671
		7	https://trove.nla.gov.au/newspaper/article/253678751
		8	Oloruntoba, R. Plans never go according to plan: an empirical analysis of challenges to plans during the 2009 Victoria bushfires. Technological Forecasting and Social Change, 80, 1674-1702 (2013).
		9	Haynes, K., Handmer, J., McAneney, J., Tibbits, A., & Coates, L. Australian bushfire fatalities 1900–2008: exploring trends in relation to the ‘Prepare, stay and defend or leave early’policy. Environmental Science & Policy, 13, 185-194 (2010).
		10	https://trove.nla.gov.au/newspaper/article/230521632
		11	https://trove.nla.gov.au/newspaper/article/118615584
		12	https://trove.nla.gov.au/newspaper/article/82037241
		13	Whittaker, J. & Mercer, D. The Victorian Bushfires of 2002–03 and the Politics of Blame: a Discourse Analysis. Australian Geographer, 35, 259-287 (2004), DOI: 10.1080/0004918042000311313
		14	https://trove.nla.gov.au/newspaper/article/78395028
		15	https://trove.nla.gov.au/newspaper/article/96445121
		16	https://trove.nla.gov.au/newspaper/article/22406619
		17	Cheney, N.P. Bushfire Disasters in Australia, 1945–1975. Australian Forestry, 39, 245-268 (1976), DOI: 10.1080/00049158.1976.10675654
		18	McAneney, J., Sandercock, B., Crompton, R., Mortlock, T., Musulin, R., Pielke Jr, R. & Gissing, A. Normalised insurance lossesfrom Australian natural disasters: 1966–2017. Environmental Hazards, 18, 414-433 (2019), DOI:10.1080/17477891.2019.1609406
		19	Bhagani, H. Reflections on Tasmania's Black Tuesday 1967. Australian Journal of Emergency Management, 32, 25 (2017).
		20	Mills, G. A. A re-examination of the synoptic and mesoscale meteorology of Ash Wednesday 1983. Australian Meteorological Magazine, 54, 35-55 (2005).
		21	http://www.rfs.nsw.gov.au/about-us/history
		22	https://www.rfs.nsw.gov.au/about-us/our-districts/mia/photovideo-gallery/2014-photovideo-gallery/twenty-years-on-since-the-1994-fires-seven-news-flashback
		23	Smith, M.A., Jalaludin, B., Byles, J.E., Lim, L. & Leeder, S.R. Asthma presentations to emergency departments in western Sydney during the January 1994 bushfires. International Journal of Epidemiology, 25, 1227-1236 (1996).
		24	Blanchi, R., Leonard, J.E. and Leicester, R.H. Lessons learnt from post-bushfire surveys at the urban interface in Australia. Forest Ecology and Management, 234, S139. Full article in V International Conference on Forest Fire Research, D. X. Viegas, Figueira da Foz (2006).
		25	Harris, A.J. Towards Automated Fire Monitoring From Space: Semi-Automated Mapping of the January 1994 New South Wales Wildfires Using AVHRR Data. International Journal of Wildland Fire, 6, 107-116 (1996).
		26	Coghlan, B.J. The human health impact of the 2001–2002 “Black Christmas” bushfires in New South Wales, Australia: an alternative multidisciplinary strategy. Journal of Rural and Remote Environmental Health, 3, 18-28 (2004).
		27	Buergelt, P.T. & Smith, R. Wildfires: An Australian Perspective. Pages 101-121 in Wildfire Hazards, Risks and Disasters (eds. J. F. Shroder and D. Paton), Elsevier, 2015, https://doi.org/10.1016/B978-0-12-410434-1.00006-3.
		28	https://knowledge.aidr.org.au/resources/bushfire-alpine-region-and-north-eastern-victoria/
		29	Worboys, G. (2003) A Brief Report on the 2003 Australian Alps Bushfires. Mountain Research and Development, 23, 294-295 (2003). https://doi.org/10.1659/0276-4741(2003)023[0294:ABROTA]2.0.CO;2
		30	Dwyer, G. The 2006/07 Victorian Great Divide Fires: Building improvement through grounded theory. http://www.proceedings.com.au/tassiefire/papers_pdf/thurs_graham.pdf
		31	Cameron, P.A., Mitra, B., Fitzgerald, M., Scheinkestel, C.D., Stripp, A., Batey, C., Niggemeyer, L., Truesdale, M., Holman, P., Mehra, R. & Wasiak, J. Black Saturday: the immediate impact of the February 2009 bushfires in Victoria, Australia. Medical Journal of Australia, 191, 11-16 (2009).
		32	Cruz, M.G., Sullivan, A.L., Gould, J.S., Sims, N.C., Bannister, A.J., Hollis, J.J. and Hurley, R.J.. Anatomy of a catastrophic wildfire: the Black Saturday Kilmore East fire in Victoria, Australia. Forest Ecology and Management, 284, 269-285 (2012).
		33	Bliss, A., Prior, L. & Bowman, D. Relicts at Risk: Impacts of the 2016 Tasmanian Fires on Pencil Pine (Arthrotaxis cupressoides). Bushfire and Natural Hazards CRC, Melbourne (2019); https://www.bnhcrc.com.au/sites/default/files/managed/downloads/impacts_of_the_2016_tas_fires_on_pencil_pine_qrf_final_march_2019.pdf
