# Supplementary material for: Implications of the 2019–2020 megafires for the biogeography and conservation of Australian vegetation
Source: Nat Commun. 2021 Feb 15;12:1023. doi: 10.1038/s41467-021-21266-5 (PMC7884386; doi:10.1038/s41467-021-21266-5)
Supplement: Supplementary file 5 — Supplementary Data 2 [file 41467_2021_21266_MOESM5_ESM.xlsx]

## Sheet: Variable_List
VARIABLE	CATEGORY	DESCRIPTION
Scientific Name and Authority		Full scientific name and authority for taxon from Australian Plant Name Index
Species_full		Full species name
Genus		Taxonomic genus
Family		Taxonomic family
PFm		Maximum proportion of unique spatial records, grid cells containing binned speciment records or grid cells predicted to contain species that fall within modelled fire area; =max(PFsr, PFbr and PFsdm)
PFsr		Proportion of unique spatial location records that fall into modelled fire area
PFbr		Proportion of 2.5 km x 2.5 km grid cells containing binned unique spatial location records falling within modelled fire area
PFsdm		Proportion of grid cells predicted to containing species based on MaxEnt species distribution models that fall within modelled fire area
maxent_training_samples		Number of training samples used to develop MaxEnt models
PF_Support	SR + BR + SDM	PFsr, PFbr and PFsdm > 0.50
	SR + BR	PFsr and PFbr > 0.50
	SR + SDM	PFsr and PFsdm > 0.50
	BR + SDM	PFbr and PFsdm > 0.50
	SR	PFsr > 0.50
	BR	PFbr > 0.50
	SDM	PFsdm > 0.50
REt		Range extent based on maximum distance between species location records (km)
Life form	AF	Annual or biennial or monocarpic forb
	AG	Annual or biennial or monocarpic graminoid (incl. sedges, rushes)
	PF	Non-geophytic perennial forb
	GF	Geophytic perennial forb
	PG	Perennial graminoid (incl. sedges, rushes)
	LS	Low shrub or subshrub < 1m
	MS	Medium shrub 1-3 m
	TS	Tall shrub or mallee >3-7 m
	LT	Low tree or mallee or very tall shrub >7-20 m
	MT	Medium tree >20-35 m
	TT	Tall tree >35 m
	CL	Climbers
	EP	Epiphytes
	SPC	Small terrestrial fern or cycad (< 1 m)
	TFC	Tall terrestrial (+arborescent) fern or cycads (> 1 m)
	AQ	Aquatic
Notes		Life form notes
Source		Life form source
Endemism_study_area	E	Endemic to study area, not found elsewhere
	ME	Mainly endemic to study area, but with a small external range
	NonE	Not endemic to study area; large part of range found outside study area
RANGE_ENDEMIC_ONLY	ERR	Extremely range restricted; 10 km maximum range extent
	VRR	Very range restricted; 10-25 km maximum range extent
	RR	Range restricted; 25-100 km maximum range extent
	MWIDE	Moderately widespread; 100-500 km maximum range extent
	VWIDE	Very widespread; 500-1000 km maximum range extent
	EWIDE	Extremely widespread; >1000 km maximum range extent
Rainforest_category	RF++	Rainforest; primarily or solely occurring in rainforests
	RF+	Semi-rainforest; occurring in rainforests but not restricted to them; also frequently found in adjacent habitats, especially wet sclerophyll forests
	RF	Rainforest margin; sometimes found around the margins of rainforest but more prevalent in other habitats; not typically a rainforest species
	RF-	Non-rainforest; not a rainforest species
SclFW	SclFW+	Predominantly associated with sclerophyll forest or woodland
	SclFW-	Not predominantly associated with sclerophyll forest or woodland
Heath_Shrubland	HeaShr+	Predominantly associated with heathland or shrubland
	HeaShr-	Not predominantly associated with heathland or shrubland
Rock_refugia	1	Frequently or predominantly associated with rocky terrain including granite tors, cliffs, rock fissures, exposed rocky peaks, outcrops, scree slopes
Gully_gorge_refugia	1	Frequently or predominantly associated with steep gullies or gorges in rough terrain
Habitat types_primary	(list of habitats in which species is often found according to sources and specimen data sheets)
	DSclFW	Dry sclerophyll forest and woodland
	SclFW	Sclerophyll forest and woodland - unclassified
	WoFo	Woodland and forest - unclassified
	WSclFW	Wet sclerophyll forest and woodland
	EucFW	Eucalypt forest and woodland
	SubtRF	Subtropical rainforest
	WtRF	Warm temperate rainforest
	CtRF	Cool temperate rainforest
	DRFVT	Dry rainforest and vine thickets
	RF+	Rainforest - mixed, general or unclassified
	RFmar	Rainforest margins
	Shr	Shrubland
	Hea	Heathland
	Herb	Herbfields and grasslands
	Swa	Swamps, marshes, damp areas
	Trop	Primarily tropical ecosystems
	Wide	Widespread habitat generalist
	Aqu	Primarily aquatic habitats
	Rip	Creeks, rivers, streams, other riparian areas
	Rock	Rocky areas, granite tors, outcrops, exposed ridges, cliffs, boulder fields, scree slopes; generally rocky habitats
	Gull	Steep gullies, gorges, rugged terrain
	HAlt	High altitude areas, subalpine and alpine
	Serp	Serpentine habitats
	Dist	Disturbed habitats
FIRE_RESPONSE_CATEGORY	R+P+	Facultative species; survive fire by either resprouting or recruiting from a persistent seedbank (fire persister)
(provisional data)	R+P-	Obligate resprouters; depend on post-fire vegetative regrowth and recruit only after production of new propagules in the inter-fire period (fire persister)
	R-P+	Obligate seeders; post-fire recruitment specialists
	R-P-	Non-persisters; species that do not survive fire and recover only following dispersal of propagules from unburnt sites
	R+	R+; P unknown
	P+	P+; R unknown
Habitat Notes		Brief notes on habitat

## Sheet: Supplementary_Data_2
Scientific Name and Authority	Species	Genus	Family	PFm	PFsr	PFbr	PFsdm	maxent_training_samples	PF_Support	REt	Life_form	Notes	Source	Endemism_study_area	RANGE_ENDEMIC_ONLY	Rainforest_category	SclFW	Heath_Shrubland	Rock_refugia	Gully_gorge_refugia	Habitat types_primary	FIRE_RESPONSE_CATEGORY	Habitat Notes
Acacia alaticaulis Kodela & Tindale	Acacia alaticaulis	Acacia	Fabaceae	0.909	0.909	0.857143		7	SR + BR	11.644	TS	to 4 m	ALA	E	VRR	R-	SclFW+	HeaShr-			DSclFW		Dry sclerophyll woodland or forest
Acacia asparagoides A.Cunn.	Acacia asparagoides	Acacia	Fabaceae	0.735	0.735	0.708333	0.677	27	SR + BR + SDM	598.674	MS	to 2 m	ALA	E	VWIDE	R-	SclFW+	HeaShr-			DSclFW,Hea		Dry sclerophyll forest or occasionally heath
Acacia barakulensis Pedley	Acacia barakulensis	Acacia	Fabaceae	0.733	0.733	0.5		8	SR	68.675	MS	to 2 m	ALA	E	RR	R-	SclFW+	HeaShr-			EucFW		Eucalyptus woodland communities
Acacia barringtonensis Tindale	Acacia barringtonensis	Acacia	Fabaceae	0.557	0.333	0.367347	0.557	53	SDM	298.25	TS	shrub 1–6 m high;	PlantNet	E	MWIDE	R-	SclFW+	HeaShr-			DSclFW,Rip,Swa		Dry sclerophyll forest and woodland, usually by streams or on margins of swamps.
Acacia beadleana R.H.Jones & J.J.Bruhl	Acacia beadleana	Acacia	Fabaceae	1	1	1	0.993	10	SR + BR + SDM	15.43	MS	to 2m	ALA	E	VRR	R-	SclFW+	HeaShr-	1		EucFW,Rock	R+	Open Eucalyptus woodland communities; granite ridges and rocky slopes among granite outcrops
Acacia betchei Maiden & Blakely	Acacia betchei	Acacia	Fabaceae	0.55	0.55	0.466667	0.271	78	SR	573.112	TS	to 4 m	ALA	E	VWIDE	R-	SclFW+	HeaShr-	1		DSclFW,Hea,Rock	R-P+	Dry sclerophyll forest, woodland and heath, on granite outcrops
Acacia blayana Tindale & Court	Acacia blayana	Acacia	Fabaceae	0.938	0.938	0.9	0.604	12	SR + BR + SDM	24.413	MT	to 25 m	ALA/Plantnet	E	VRR	R-	SclFW+	HeaShr-			SclFW	R-P+	Tall sclerophyll forest
Acacia brunioides A.Cunn. ex G.Don	Acacia brunioides	Acacia	Fabaceae	0.534	0.463	0.402985	0.534	92	SDM	307.844	MS	Erect or spreading shrub 0.5–2.5 m high	SpecRecords	E	MWIDE	R-	SclFW+	HeaShr-			DSclFW,Hea		Dry sclerophyll forest and heath
Acacia bulgaensis Tindale & S.J.Davies	Acacia bulgaensis	Acacia	Fabaceae	0.722	0.722	0.625	0.455	27	SR + BR	40.991	TS	Usually to 6m	Plantnet	E	RR	R-	SclFW+	HeaShr-			EucFW	R-P+	Open Eucalyptus forest communities
Acacia cangaiensis Tindale & Kodela	Acacia cangaiensis	Acacia	Fabaceae	1	1	1	0.956	16	SR + BR + SDM	24.681	TS	Usually to 6m	ALA/Plantnet	E	VRR	R-	SclFW+	HeaShr-			DSclFW		dry sclerophyll forest communities
Acacia chalkeri Maiden	Acacia chalkeri	Acacia	Fabaceae	0.762	0.762	0.571429	0.266	11	SR + BR	69.951	TS	Usually 3-4 m	ALA/Plantnet	E	RR	R-	SclFW+	HeaShr-			DSclFW		Dry open woodland and sclerophyll forest communities
Acacia clandullensis B.J.Conn & Tame	Acacia clandullensis	Acacia	Fabaceae	0.69	0.69	0.5625	0.631	24	SR + BR + SDM	183.665	MS	to 2 m	ALA	E	MWIDE	R-	SclFW+	HeaShr-			EucFW, DSclFW		Open Eucalyptus rossii woodland
Acacia clunies-rossiae Maiden	Acacia clunies-rossiae	Acacia	Fabaceae	1	1	1	0.985	22	SR + BR + SDM	40.835	TS	Usually to 6m, occasionally taller	Plantnet	E	RR	R-	SclFW+	HeaShr-			DSclFW,Rip		Dry sclerophyll forest communities and is found on rocky slopes growing in skeletal soils on alluvium along watercourses
Acacia cognata Domin	Acacia cognata	Acacia	Fabaceae	0.74	0.74	0.701031	0.576	106	SR + BR + SDM	604.579	LT	Frequently 10m or more	Plantnet	ME		R-	SclFW+	HeaShr-			DSclFW	R+P+	Dry sclerophyll forest
Acacia constablei Tindale	Acacia constablei	Acacia	Fabaceae	1	1	1	0.98	16	SR + BR + SDM	21.886	MS	Usually <3+ m, sometimes taller	Plantnet	E	VRR	R-	SclFW-	HeaShr-	1		Rock	R-P+	Rocky rhyolite and apatite ridge-tops
Acacia covenyi Tindale	Acacia covenyi	Acacia	Fabaceae	0.751	0.529	0.75	0.751	15	SR + BR + SDM	92.18	TS	1.5 -7m	Plantnet	E	RR	R-	SclFW+	HeaShr-			DSclFW		Grows in dry sclerophyll forest
Acacia dorothea Maiden	Acacia dorothea	Acacia	Fabaceae	0.722	0.722	0.697674	0.645	49	SR + BR + SDM	166.615	MS	0.3-4m	Plantnet	E	MWIDE	R-	SclFW+	HeaShr-			DSclFW, Shr		Grows in dry sclerophyll forest, woodland or scrub
Acacia echinula DC.	Acacia echinula	Acacia	Fabaceae	0.681	0.681	0.641304	0.451	112	SR + BR	828.493	MS	to 2m	ALA	E	VWIDE	R-	SclFW+	HeaShr-			DSclFW	R-P+	Dry sclerophyll forest
Acacia filicifolia Cheel & M.B.Welch	Acacia filicifolia	Acacia	Fabaceae	0.509091	0.508	0.509091	0.377	304	SR + BR	815.632	LT	shrub to tree 3–14 m high	PlantNet	E	VWIDE	R-	SclFW+	HeaShr-			DSclFW		Dry sclerophyll forest
Acacia flocktoniae Maiden	Acacia flocktoniae	Acacia	Fabaceae	0.881	0.778	0.733333	0.881	18	SR + BR + SDM	67.353	MS	1.5-3m	ALA/Plantnet	E	RR	R	SclFW+	HeaShr-			WSclFW		Wet sclerophyll forest or along the margins of rainforest communities.
Acacia floydii Tindale	Acacia floydii	Acacia	Fabaceae	0.793	0.793	0.736842	0.5	22	SR + BR	302.104	TS	1.5-4.5 m, up to 10 m	ALA	E	MWIDE	R	SclFW+	HeaShr-			WSclFW,RFmar	R-P+	Wet sclerophyll forest or along the margins of rainforest communities.
Acacia fulva Tindale	Acacia fulva	Acacia	Fabaceae	0.742	0.696	0.625	0.742	27	SR + BR + SDM	151.613	LT	3-15 tall	ALA/Plantnet	E	MWIDE	R-	SclFW+	HeaShr-			EucFW		Woodland
Acacia georgensis Tindale	Acacia georgensis	Acacia	Fabaceae	0.614	0.321	0.533333	0.614	20	BR + SDM	63.514	LT	shrub or tree 2–10 m high	PlantNet	E	RR	R-	SclFW+	HeaShr-	1		DSclFW,Rock, Hea		Exposed rocky outcrops, slopes and ridges growing in thin soils over sandstone, conglomerate or granite as a part of scrub, heath or open dry sclerophyll forest communities.
Acacia gordonii (Tindale) Pedley	Acacia gordonii	Acacia	Fabaceae	0.622	0.475	0.421053	0.622	27	SDM	86.446	LS	0.5-1.5 m, spreading	ALA/Plantnet	E	RR	R-	SclFW+	HeaShr-			DSclFW	R+P+	Ridges and hill tops growing in sandstone based soils as a part of dry sclerophyll forest communities.
Acacia hamiltoniana Maiden	Acacia hamiltoniana	Acacia	Fabaceae	0.841	0.841	0.783133	0.706	100	SR + BR + SDM	305.86	MS	up to 3m	Plantnet	E	MWIDE	R-	SclFW+	HeaShr-			EucFW,Hea		Heath and eucalyptus woodland communities
Acacia handonis Pedley	Acacia handonis	Acacia	Fabaceae	0.548	0.548	0.333333	0.145	19	SR	54.572	MS	1-2 m	ALA	E	RR	R-	SclFW+	HeaShr-			EucFW		Open eucalyptus woodland communities
Acacia ingramii Tindale	Acacia ingramii	Acacia	Fabaceae	0.52	0.304	0.52	0.515	29	BR + SDM	151.922	TS	shrub 1.5–4 m	PlantNet	E	MWIDE	R-	SclFW+	HeaShr-			EucFW		Grows in low woodland or open forest, in steep country.
Acacia jonesii F.Muell. & Maiden	Acacia jonesii	Acacia	Fabaceae	0.678571	0.667	0.678571	0.668	32	SR + BR + SDM	303.272	TS	to 4m, but sometimes spreading	ALA/Plantnet	E	MWIDE	R-	SclFW+	HeaShr-			DSclFW	R-P+	Dry sclerophyll woodland and forest communities
Acacia kulnurensis Kodela & Tindale	Acacia kulnurensis	Acacia	Fabaceae	0.561	0.561	0.52	0.434	34	SR + BR	62.826	TS	to 4m	ALA/Plantnet	E	RR	R-	SclFW+	HeaShr-			DSclFW		Dry sclerophyll woodland or forest communities
Acacia kybeanensis Maiden & Blakely	Acacia kybeanensis	Acacia	Fabaceae	0.819	0.819	0.788462	0.425	72	SR + BR	528.598	MS	1.5-2.5 m	ALA/Plantnet	E	VWIDE	R-	SclFW+	HeaShr-			EucFW,Rock		Rocky slopes in rocky sandy soils as a part of eucalyptus woodland communities.
Acacia kydrensis Tindale	Acacia kydrensis	Acacia	Fabaceae	0.588235	0.444	0.588235	0.568	23	BR + SDM	87.495	MS	spreading shrub to 2 m high	PlantNet	E	RR	R-	SclFW+	HeaShr-			DSclFW		Dry sclerophyll forest and shrubland communities
Acacia lucasii Blakely	Acacia lucasii	Acacia	Fabaceae	0.925	0.925	0.869565	0.711	31	SR + BR + SDM	176.465	MS	0.5-3.5 m	Plantnet	E	MWIDE	R-	SclFW+	HeaShr-			DSclFW	R-P+	Dry sclerophyll forest or woodland.
Acacia lunata Lodd., G.Lodd. & W.Lodd.	Acacia lunata	Acacia	Fabaceae	0.716	0.716	0.653061	0.652	60	SR + BR + SDM	325.826	MS	1-3 m	Plantnet	E	MWIDE	R-	SclFW+	HeaShr-			EucFW	R-P+	Open eucalyptus woodland communities
Acacia mabellae Maiden	Acacia mabellae	Acacia	Fabaceae	0.881	0.881	0.87	0.724	115	SR + BR + SDM	213.951	LT	Shrub or tree to 20 m	Plantnet	E	MWIDE	R-	SclFW+	HeaShr-		1	EucFW,Rip, Gull	P+	Gullies in sandy soils as a part of open eucalyptus woodland
Acacia macnuttiana Maiden & Blakely	Acacia macnuttiana	Acacia	Fabaceae	0.612903	0.51	0.612903	0.297	34	SR + BR	130.129	MS	Erect or spreading shrub or tree 1–3 m high	Plantnet	E	MWIDE	R-	SclFW+	HeaShr-			DSclFW,Rip		Dry sclerophyll forest and heath, usually on granite, often near streams.
Acacia matthewii Tindale & S.J.Davies	Acacia matthewii	Acacia	Fabaceae	0.949	0.949	0.884615	0.752	34	SR + BR + SDM	104.134	LT	Shrub or tree to 15 m	Plantnet	E	MWIDE	R-	SclFW+	HeaShr-			DSclFW,WSclFW	R+P+	Margins of wet sclerophyll forest, dry sclerophyll woodland
Acacia mitchellii Benth.	Acacia mitchellii	Acacia	Fabaceae	0.529	0.529	0.482759	0.195	71	SR	1199.68	MS	shrub 0.5–2 m high	PlantNet	NonE		R-	SclFW+	HeaShr-			DSclFW,Hea		Dry sclerophyll forest and heath; heathland and open-woodland;
Acacia nanopravissima Molyneux & Forrester	Acacia nanopravissima	Acacia	Fabaceae	0.714286	0.625	0.714286		7	SR + BR	81.714	LS	0.5-0.9 m	ALA	E	RR	R-	SclFW+	HeaShr-			EucFW		Open Eucalyptus rubida, E. pauciflora woodland; open forest communities
Acacia obtusifolia A.Cunn.	Acacia obtusifolia	Acacia	Fabaceae	0.550926	0.548	0.550926	0.49	235	SR + BR	1189	TS	1.5-8 m	ALA/Plantnet	E	EWIDE	R	SclFW+	HeaShr-			DSclFW,RFmar	R+P+	Grows in dry and wet sclerophyll forest, margins of rainforest, woodland and heath
Acacia olsenii Tindale	Acacia olsenii	Acacia	Fabaceae	0.831	0.556	0.692308	0.831	15	SR + BR + SDM	125.128	LT	Tall shrub to tree 3–15 m	SpecRecords	E	MWIDE	R-	SclFW+	HeaShr-	1		DSclFW,Rock		Sclerophyll communities on dry rocky scree slopes
Acacia phasmoides J.H.Willis	Acacia phasmoides	Acacia	Fabaceae	0.939	0.939	0.846154	0.378	19	SR + BR	38.3	TS	1-4 m	ALA/Plantnet	E	RR	R-	SclFW-	HeaShr-	1	1	Gull,Rock		Among granite rocks in sheltered gullies
Acacia ptychoclada Maiden & Blakely	Acacia ptychoclada	Acacia	Fabaceae	0.785	0.714	0.722222	0.785	20	SR + BR + SDM	50.673	MS	1.5-2.5 m	Plantnet	E	RR	R-	SclFW-	HeaShr-			Swa		Damp and swampy sites on sandstone
Acacia ruppii Maiden & Betche	Acacia ruppii	Acacia	Fabaceae	0.625	0.553	0.585366	0.625	54	SR + BR + SDM	168.471	MS	1-3 m	Plantnet	E	MWIDE	R-	SclFW+	HeaShr-			DSclFW,EucFW		Dry sclerophyll forest; Eucalyptus forest; open scrub or woodland communities
Acacia saliciformis Tindale	Acacia saliciformis	Acacia	Fabaceae	0.959	0.959	0.9375	0.846	61	SR + BR + SDM	106.707	TS	3-6 m	Plantnet	E	MWIDE	R-	SclFW+	HeaShr-			DSclFW	R-P+	Dry sclerophyll forest communities.
Acacia silvestris Tindale	Acacia silvestris	Acacia	Fabaceae	0.628	0.628	0.607143	0.45	95	SR + BR	292.069	MT	6-30 m	ALA/Plantnet	E	MWIDE	R-	SclFW+	HeaShr-			EucFW		Open eucalyptus forest communities
Acacia sp. New England (J.B.Williams 97011) NSW Herbarium	Acacia sp. New England	Acacia	Fabaceae	0.714286	0.697	0.714286		0	SR + BR	350.749	TS	to 3m rarely 8 m	https://apps.lucidcentral.org/wattle/text/entities/acacia_sp__new_england_j_b.williams_97011_novaanglica.htm	E	MWIDE	R-	SclFW+	HeaShr-	1		DSclFW,Rock		Low dry sclerophyll forest or woodland; often among granite outcrops
Acacia sp. Small Red-leaved Wattle (J.B.Williams 95033)	Acacia sp. Small Red-leaved Wattle (J.B.Williams 95033)	Acacia	Fabaceae	0.666667	0.56	0.666667		0	SR + BR	384.809	MS	to 1.5 m high	specimen records	E	MWIDE	R-	SclFW+	HeaShr-			DSclFW		Dry sclerophyll forest or woodland
Acacia subporosa F.Muell.	Acacia subporosa	Acacia	Fabaceae	0.607143	0.576	0.607143	0.594	32	SR + BR + SDM	156.326	LT	spreading tree or shrub 4–12 m high	PlantNet	E	MWIDE	R-	SclFW+	HeaShr-		1	WSclFW,Gull		Grows in gullies in wet sclerophyll forest
Acacia subtilinervis F.Muell.	Acacia subtilinervis	Acacia	Fabaceae	0.723	0.493	0.64	0.723	61	BR + SDM	490.439	TS	tree or shrub 1–4 m high	PlantNet	E	MWIDE	R-	SclFW+	HeaShr-	1		DSclFW,Hea,Rock		Rocky outcrops as a part of heathland or dry sclerophyll forest communities
Acacia tabula Molyneux & Forrester	Acacia tabula	Acacia	Fabaceae	0.571429	0.444	0.571429		7	BR	77.289	LS	Shrub 0.2–0.5 m high	VicFlora	E	RR	R-	SclFW-	HeaShr-	1		Rock,HAlt		High rocky ground in the upper catchment of Little River
Acacia tessellata Tindale & Kodela	Acacia tessellata	Acacia	Fabaceae	0.863636	0.841	0.863636	0.817	34	SR + BR + SDM	166.731	LT	2.5-15 m	Plantnet	E	MWIDE	R	SclFW+	HeaShr-			WSclFW,RFmar		Grows in wet sclerophyll forest and on the edge of cool-temperate rainforest
Acacia torringtonensis Tindale	Acacia torringtonensis	Acacia	Fabaceae	0.717	0.717	0.666667	0.393	34	SR + BR	114.669	MS	0.6-2 m	Plantnet	E	MWIDE	R-	SclFW+	HeaShr-			DSclFW,Hea,Rock	R-P+	Heath amongst granite outcrops and in dry sclerophyll forest and woodland.
Acacia trachyphloia Tindale	Acacia trachyphloia	Acacia	Fabaceae	0.916	0.916	0.9	0.796	71	SR + BR + SDM	90.797	LT	4-18 m	ALA/Plantnet	E	RR	R-	SclFW-	HeaShr-			Rip		Found beside streams and other moist areas
Acacia undulifolia A.Cunn. ex G.Don	Acacia undulifolia	Acacia	Fabaceae	0.62069	0.581	0.62069	0.381	29	SR + BR	214.039	MS	Open shrub to 3 m high	PlantNet	E	MWIDE	R-	SclFW+	HeaShr-			EucFW		Open eucalypt forest - heath; stony, sandy loams derived from sandstones. Woodland with Eucalyptus viminalis, E. melliodora and Themeda australis.
Acacia yalwalensis Kodela	Acacia yalwalensis	Acacia	Fabaceae	1	1	1		9	SR + BR	25.309	LT	9-20 m	Plantnet	E	RR	R	SclFW+	HeaShr-			EucFW,RFmar		Hill slopes, creek banks and roadsides, commonly with Eucalyptus beyeriana, E. punctata, E. ralla, E. tereticornis, Angophora floribunda, Acacia filicifolia, A. mearnsii, Bursaria spinosa and Olearia viscidula
Acradenia euodiiformis (F.Muell.) T.G.Hartley	Acradenia euodiiformis	Acradenia	Rutaceae	0.513	0.357	0.403509	0.513	73	SDM	474.87	MT	Tree to 30 m high	Plantnet	E	MWIDE	R++	SclFW-	HeaShr-			CtRF		In and on the margins of rainforest to 1200 m alt. CtR
Acrophyllum australe (A.Cunn.) Hoogland	Acrophyllum australe	Acrophyllum	Cunoniaceae	0.687	0.627	0.608696	0.687	35	SR + BR + SDM	59.26	MS	shrub 1-2 m	PlantNet	E	RR	R-	SclFW-	HeaShr-	1		Rip,Rock	R+P-	Damp crevices in sandstone, usually near waterfalls
Acrotriche leucocarpa Jobson & Whiffin	Acrotriche leucocarpa	Acrotriche	Ericaceae	0.779	0.779	0.76	0.469	58	SR + BR	436.593	LS	shrub, 0.3–1.3 m high	PlantNet	E	MWIDE	R-	SclFW+	HeaShr-			EucFW		Montane open eucalypt woodlands
Actinotus forsythii Maiden & Betche	Actinotus forsythii	Actinotus	Apiaceae	0.745	0.745	0.733333	0.664	37	SR + BR + SDM	463.544	AF	Annual, diffuse herb with procumbent stems to 50 cm long	VicFlora	E	MWIDE	R-	SclFW+	HeaShr-			EucFW	R-P+	damp areas in eucalypt forests and heaths
Adelopetalum elisae (F.Muell.) D.L.Jones & M.A.Clem.	Adelopetalum elisae	Adelopetalum	Orchidaceae	0.52	0.52	0.5	0.417	24	SR	696.309	EP	Epiphyte (or epilith)	PlantNet	E	VWIDE	R++	SclFW-	HeaShr-			RF+		Grows on rainforest trees or on exposed rocks; north from the Blue Mtns
Adenochilus nortonii Fitzg.	Adenochilus nortonii	Adenochilus	Orchidaceae	0.527	0.3	0.290323	0.527	39	SDM	514.493	PF	Terrestrial herb; thin rhizome	PlantNet	E	VWIDE	R++	SclFW-	HeaShr-	1		CtRF,Swa,Rip,Rock		Rock crevices, in sphagnum and near creeks in beech forest
Agiortia cicatricata (J.M.Powell) Quinn	Agiortia cicatricata	Agiortia	Ericaceae	0.627	0.627	0.586207	0.503	39	SR + BR + SDM	405.57	LS	shrub to c. 60 cm	PlantNet	E	MWIDE	R-	SclFW-	HeaShr+	1		Shr,Rock	R-P+	Grows in sparse shrubby vegetation in rock crevices
Agrostis australiensis Mez	Agrostis australiensis	Agrostis	Poaceae	0.541	0.541	0.53125	0.348	37	SR + BR	314.536	AG	annual grass	PlantNet	E	MWIDE	R-	SclFW-	HeaShr-			HAlt		Grows in damp areas at high altitude.
Alania cunninghamii Steud.	Alania cunninghamii	Alania	Boryaceae	0.78	0.458	0.555556	0.78	50	BR + SDM	129.943	PF	perennial forb	PlantNet	E	MWIDE	R-	SclFW+	HeaShr-	1		Rock,SclFW		Moist sandstone rock faces in sclerophyll forest
Allocasuarina brachystachya L.A.S.Johnson	Allocasuarina brachystachya	Allocasuarina	Casuarinaceae	0.846	0.846	0.8	0.289	10	SR + BR	110.599	MS	shrub 1–3 m high	PlantNet	E	MWIDE	R-	SclFW+	HeaShr-			EucFW	P+	low open woodland on infertile sandy soils.
Allocasuarina defungens L.A.S.Johnson	Allocasuarina defungens	Allocasuarina	Casuarinaceae	0.714	0.714	0.52	0.325	28	SR + BR	109.292	MS	shrub 1-2 m	ALA/PlantNet	E	MWIDE	R-	SclFW-	HeaShr+			Hea	R+P+	Tall heath on sand
Allocasuarina distyla (Vent.) L.A.S.Johnson	Allocasuarina distyla	Allocasuarina	Casuarinaceae	0.503	0.361	0.327273	0.503	186	SDM	571.852	MS	Dioecious shrub 1–3 m high.	Plantnet	E	VWIDE	R-	SclFW-	HeaShr+			Hea	R-P+	Tall heath on sandstone hillsides.
Allocasuarina nana (Sieber ex Spreng.) L.A.S.Johnson	Allocasuarina nana	Allocasuarina	Casuarinaceae	0.675	0.675	0.645161	0.5	175	SR + BR	523.689	MS	0.5-2 m	PlantNet	E	VWIDE	R-	SclFW-	HeaShr+	1		Hea,Rock	R+P+	Exposed heathlands, ridges, clifftops on sandstone based soils
Allocasuarina rigida (Miq.) L.A.S.Johnson	Allocasuarina rigida	Allocasuarina	Casuarinaceae	0.511111	0.47	0.511111	0.405	114	BR	602.119	TS	Dioecious shrub 0.5–4 m high.	PlantNet	E	VWIDE	R-	SclFW-	HeaShr-	1		Rock		Volcanic outcrops in exposed situations.
Almaleea cambagei (Maiden & Betche) Crisp & P.H.Weston	Almaleea cambagei	Almaleea	Fabaceae	0.865	0.862	0.733333	0.865	20	SR + BR + SDM	123.391	LS	shrub to 1 m	PlantNet	E	MWIDE	R-	SclFW-	HeaShr+			Hea,Swa	R+P+	Swampy heath on granite
Almaleea capitata (J.H.Willis) Crisp & P.H.Weston	Almaleea capitata	Almaleea	Fabaceae	0.625	0.625	0.565217	0.341	29	SR + BR	270.423	LS	Procumbent or erect shrub to 1.2 m high	PlantNet	E	MWIDE	R-	SclFW-	HeaShr+			Hea,Swa	R-P+	Confined to a few damp to wet heathlands in the eastern subalps
Almaleea incurvata (A.Cunn.) Crisp & P.H.Weston	Almaleea incurvata	Almaleea	Fabaceae	0.812	0.649	0.682927	0.812	46	SR + BR + SDM	77.301	LS	Procumbent or erect shrub to 1 m high	PlantNet	E	RR	R-	SclFW-	HeaShr+			Swa, Hea	R-P+	Swamps dominated by sedges and/or shrubs
Almaleea subumbellata (Hook.) Crisp & P.H.Weston	Almaleea subumbellata	Almaleea	Fabaceae	0.762	0.762	0.666667	0.394	32	SR + BR	424.395	LS	Procumbent or erect shrub to 1.2 m high	PlantNet	NonE		R-	SclFW-	HeaShr+			Hea,Swa	R-P+	In swamp heath
Androcalva rossii (Guymer) C.F.Wilkins & Whitlock	Androcalva rossii	Androcalva	Malvaceae	0.681	0.6	0.555556	0.681	25	SR + BR + SDM	326.486	LT	Small tree or shrub, erect, 4–8 m high	PlantNet	E	MWIDE	R	SclFW-	HeaShr-	1		Rock,Rip,Hea,EucFW		Rocky hillsides or along creek and river banks, also in low open heathland, open eucalypt forest or littoral rainforest,
Angophora robur L.A.S.Johnson & K.D.Hill	Angophora robur	Angophora	Myrtaceae	0.56	0.444	0.52	0.56	27	BR + SDM	69.94	LT	Tree to 10 m high;	PlantNet	E	RR	R-	SclFW+	HeaShr-			DSclFW,EucFW		Open dry sclerophyll forest; woodland on shallow sandstone soils. Growing with Eucalyptus pilularis and E. microcorys.
Anopterus macleayanus F.Muell.	Anopterus macleayanus	Anopterus	Escalloniaceae	0.505	0.423	0.407407	0.505	57	SDM	409.475	LT	Shrub or small tree to 15 m high	PlantNet	E	MWIDE	R++	SclFW-	HeaShr-			SubtRF,WtRF,CtRF		Subtropical, warm- and cool-temperate rainforest,
Apatophyllum constablei McGill.	Apatophyllum constablei	Apatophyllum	Celastraceae	0.983	0.981	0.961538	0.983	41	SR + BR + SDM	41.289	LS	shrub to 40 cm high	PlantNet	E	RR	R-	SclFW+	HeaShr-	1		EucFW,Rock	R-P+	A rocky hillside at the base of sandstone cliffs near Glen Davis. A. constablei has been found in a variety of woodland communities
Aristotelia australasica F.Muell.	Aristotelia australasica	Aristotelia	Elaeocarpaceae	0.819	0.559	0.666667	0.819	28	SR + BR + SDM	199.398	MS	Shrub, based on photos 1-3 m	Photographic	E	MWIDE	R++	SclFW-	HeaShr-			CtRF,Rip	R+	Grows in or near cool rainforest areas in northern New South Wales; usually in or near Nothofagus moorei forest, especially along creeks
Arrhenechthites mixtus (A.Rich.) Belcher	Arrhenechthites mixtus	Arrhenechthites	Asteraceae	0.56338	0.562	0.56338	0.516	76	SR + BR + SDM	1078.94	PF	Perennial herb, mostly 50–90 cm high	PlantNet	E	EWIDE	R-	SclFW+	HeaShr-		1	Gull, EucFW	R-P+	Mainly in the ranges, often in gullies, Eucalyptus forest
Asterolasia beckersii Orme & Duretto	Asterolasia beckersii	Asterolasia	Rutaceae	0.833333	0.667	0.833333		8	SR + BR	19.545	MS	1.5–3.5 m high	PlantNet	E	VRR	R-	SclFW+	HeaShr-			Rip		Rocky alluvial soil along creekbanks, Eucalyptus forest
Asterolasia buckinghamii (Blakely) Blakely	Asterolasia buckinghamii	Asterolasia	Rutaceae	0.54	0.435	0.222222	0.54	15	SDM	144.684	MS	Slender shrubs to 2 m high	PlantNet	E	MWIDE	R-	SclFW+	HeaShr-			Swa		Grows in damp sites, open forest
Asterolasia rivularis Paul G.Wilson	Asterolasia rivularis	Asterolasia	Rutaceae	0.875	0.875	0.857143		8	SR + BR	169.864	MS	Erect shrubs to 1.5 m high	PlantNet	E	MWIDE	R-	SclFW-	HeaShr-			Rip		Grows along streams; apparently rare
Asterolasia rupestris B.J.Mole	Asterolasia rupestris	Asterolasia	Rutaceae	0.538	0.538	0.4	0.28	15	SR	415.626	MS	Upright shrub to 1.5 m high	PlantNet	E	MWIDE	R-	SclFW-	HeaShr+			Hea,EucFW		Heath, shrubland and woodland communities; open forest. Stringbark and Box Eucalypts. Heathy understorey
Astrotricha crassifolia Blakely	Astrotricha crassifolia	Astrotricha	Araliaceae	0.544	0.4	0.272727	0.544	12	SDM	466.491	MS	Shrub to 2.4 m high	PlantNet	E	MWIDE	R-	SclFW+	HeaShr-			DSclFW		Grows in dry sclerophyll woodland
Astrotricha glabra Domin	Astrotricha glabra	Astrotricha	Araliaceae	0.583	0.583	0.545455	0.384	12	SR + BR	192.284	MS	shrub to c 2m	Fl SE QLD	E	MWIDE	R-	SclFW+	HeaShr-			WSclFW		Fraser island and similar; sandy; Wet sclerophyll forest; Open forest of Eucalyptus pilularis, Syncarpia hillii, Casuarina torulosa
Astrotricha obovata Makinson	Astrotricha obovata	Astrotricha	Araliaceae	0.86	0.86	0.791667	0.417	29	SR + BR	122.304	LS	Erect to spreading shrub 0.6–1.0 m hig	PlantNet	E	MWIDE	R-	SclFW+	HeaShr-			DSclFW		dry sclerophyll woodland or forest
Astrotricha sp. Deua (R.O.Makinson 1647) NSW Herbarium	Astrotricha sp. Deua	Astrotricha	Araliaceae	0.75	0.75	0.6		0	SR + BR	33.355	MS	erect shrub c 1 m high; shrub 2 m high	AVH(Albrecht 14541; Makinson 1647)	E	RR	R-	SclFW+	HeaShr-			DSclFW,Rock		dry sclerophyll woodland or forest, rocky outcrops
Astrotricha sp. Howe Range (D.E.Albrecht 1054) Vic. Herbarium	Astrotricha sp. Howe Range	Astrotricha	Araliaceae	1	1	1		0	SR + BR	21.042	TS	Erect shrubs 1.5–4.2 m high	VicFlora	E	VRR	R-	SclFW+	HeaShr-			WSclFW	R-P+	dense shrubby moist eucalypt (E. sieberi) forest
Astrotricha sp. Mount Boss (P.Gilmour 7907) NSW Herbarium	Astrotricha sp. Mount Boss	Astrotricha	Araliaceae	1	1	1		0	SR + BR	13.225	TS	Shrub about 2 m tall; Tree-like open shrub to 6 m	AVH (Gilmour 7907; Makinson 1253	E	VRR	R	SclFW+	HeaShr-			DSclFW,WSclFW,RFmar		Dry & wet sclerophyl forest and possibly r/f margins
Astrotricha sp. Suggan Buggan (J.Turner 211) Vic. Herbarium	Astrotricha sp. Suggan-Buggan	Astrotricha	Araliaceae	0.846	0.846	0.75		0	SR + BR	53.787	MS	Shrubs 1–1.5(–2) m high	VicFlora	E	RR	R-	SclFW+	HeaShr-			WoFo,EucFW		dry open-forest on steep rocky slopes; mixed eucalypt woodland (box and stringybark)
Astrotricha sp. Wallagaraugh (R.O.Makinson 1228) NSW	Astrotricha sp. Wallagaraugh	Astrotricha	Araliaceae	0.545455	0.471	0.545455		0	BR	243.136	MS	Erect shrubs 0.8–1(–1.8) m high	VicFlora	E	MWIDE	R-	SclFW+	HeaShr-			EucFW		fairly dry open forests
Astrotricha sp. Wingan Inlet (J.A.Jeanes 2268) Vic. Herbarium	Astrotricha sp. Wingan Inlet	Astrotricha	Araliaceae	0.733	0.733	0.666667		0	SR + BR	177.671	MS	Shrubs to c. 1.5 m high	VicFlora	E	MWIDE	R-	SclFW+	HeaShr-			EucFW		Eucalyptus open forest
Atkinsonia ligustrina (A.Cunn. ex Lindl.) F.Muell.	Atkinsonia ligustrina	Atkinsonia	Loranthaceae	0.8125	0.811	0.8125	0.802	62	SR + BR + SDM	120.178	MS	Erect shrub 1–2 m high	PlantNet	E	MWIDE	R-	SclFW+	HeaShr-			EucFW,Hea	R+P+	Occurs in woodland and heath in exposed sites, Eucalyptus spp. low open forest / woodland
Australopyrum pectinatum (Labill.) A.Löve	Australopyrum pectinatum	Australopyrum	Poaceae	0.52	0.52	0.421053	0.373	22	SR	641.729	PG	caespitose perennial to 0.9 m high	PlantNet	NonE		R-	SclFW-	HeaShr-			Swa		Swamp flats, creeks
Baeckea brevifolia (Rudge) DC.	Baeckea brevifolia	Baeckea	Myrtaceae	0.537313	0.522	0.537313	0.484	77	SR + BR	304.476	LS	Shrub to 1 m high.	PlantNet	E	MWIDE	R-	SclFW-	HeaShr+			Hea		Grows in heath, chiefly on sandstone
Baeckea kandos A.R.Bean	Baeckea kandos	Baeckea	Myrtaceae	0.966	0.944	0.9	0.966	12	SR + BR + SDM	85.166	MS	Spreading shrub 1.5–2 m high	PlantNet	E	RR	R-	SclFW-	HeaShr+			Hea		In heath on sandstone, often in damp places; rare,
Baeckea omissa A.R.Bean	Baeckea omissa	Baeckea	Myrtaceae	0.614035	0.571	0.614035	0.476	64	SR + BR	333.422	MS	Shrub to 2 m high.	PlantNet	E	MWIDE	R-	SclFW-	HeaShr-			Swa,Rip	R+P-	In swamps or along watercourses.
Baloskion fimbriatum (L.A.S.Johnson & O.D.Evans) B.G.Briggs & L.A.S.Johnson	Baloskion fimbriatum	Baloskion	Restionaceae	0.619048	0.6	0.619048	0.469	91	SR + BR	1003.61	PG	to 85 cm, rhizomes	PlantNet	E	EWIDE	R-	SclFW-	HeaShr+			Swa, Hea	R+P-	wet and poorly drained, deep, sandy soils, swamps, heath
Baloskion longipes (L.A.S.Johnson & O.D.Evans) B.G.Briggs & L.A.S.Johnson	Baloskion longipes	Baloskion	Restionaceae	0.8	0.8	0.7	0.521	13	SR + BR + SDM	308.734	PG	perennial herb, tufted or rhizome	Plantnet	E	MWIDE	R-	SclFW-	HeaShr-			Swa	R+P-	Swamps or depressions in alluvium
Banksia canei J.H.Willis	Banksia canei	Banksia	Proteaceae	0.617	0.617	0.586207	0.315	108	SR + BR	362.793	MS	Shrub to 3 m high	Plantnet	E	MWIDE	R-	SclFW+	HeaShr-			EucFW,Hea,Gull,Rock	R-P+	Euc woodland; low woodland and heath on rocky slopes and gullies
Banksia neoanglica (A.S.George) Stimpson & J.J.Bruhl	Banksia neoanglica	Banksia	Proteaceae	0.581818	0.522	0.581818	0.426	67	SR + BR	410.175	MS	to 2.5 m	PlantNet	E	MWIDE	R-	SclFW+	HeaShr-			EucFW,Hea		eucalypt open forest, woodland and heath
Banksia paludosa R.Br.	Banksia paludosa	Banksia	Proteaceae	0.58	0.58	0.539062	0.523	148	SR + BR + SDM	507.443	TS	usually <1.5 m high or to 5 m high	Plantnet	E	VWIDE	R-	SclFW+	HeaShr-			EucFW	R+P+	open woodland
Banksia penicillata (A.S.George) K.R.Thiele	Banksia penicillata	Banksia	Proteaceae	0.915	0.915	0.870968	0.481	39	SR + BR	248.323	TS	Shrub to 4 m high	Plantnet	E	MWIDE	R-	SclFW+	HeaShr-			DSclFW	R-P+	Grows in dry sclerophyll forest or woodland,
Bertya brownii S.Moore	Bertya brownii	Bertya	Euphorbiaceae	0.581	0.581	0.526316	0.511	22	SR + BR + SDM	578.871	MS	Slender shrub 1–3 m high	Plantnet	E	VWIDE	R+	SclFW+	HeaShr-		1	RF+,EucFW,Gull	R-P+	Found in deep moist sandstone gullies in rainforest and eucalypt forest.
Bertya ernestiana Halford & R.J.F.Hend.	Bertya ernestiana	Bertya	Euphorbiaceae	1	1	1		6	SR + BR	12.819	MS	shrub growing to 1.5 m high	https://www.environment.gov.au/cgi-bin/sprat/public/publicspecies.pl?taxon_id=78349	E	VRR	R-	SclFW-	HeaShr+			Hea,EucFW		heath or open eucalypt forest
Bertya mollissima Blakely	Bertya mollissima	Bertya	Euphorbiaceae	0.846	0.846	0.777778	0.156	10	SR + BR	298.518	MS	Shrub 1–3 m high	Plantnet	E	MWIDE	R-	SclFW-	HeaShr-			Rock		Found on rocky slopes
Bertya pomaderroides F.Muell.	Bertya pomaderroides	Bertya	Euphorbiaceae	0.558	0.455	0.411765	0.558	18	SDM	288.738	LS	Spreading shrub to 1 m high	PlantNet	E	MWIDE	R-	SclFW-	HeaShr-			Rip		Moist soils along rivers and creeks.
Bertya sp. Clouds Creek (M.Fatemi 4) NE Herbarium	Bertya sp. Clouds Creek	Bertya	Euphorbiaceae	1	1	1		0	SR + BR	75.802	MS	Shrub to 3 m high	Plantnet	E	RR	R-	SclFW-	HeaShr+			Hea		Heath or low shrubland vegetation
Beyeria lanceolata Halford & R.J.F.Hend.	Beyeria lanceolata	Beyeria	Euphorbiaceae	0.75	0.708	0.75	0.457	22	SR + BR	372.759	TS	shrub or small tree to 6 m	Plantnet	E	MWIDE	R-	SclFW+	HeaShr-	1	1	EucFW,Gull,Rock		Found on sheltered rocky hillslopes and in gullies in open Eucalypt forests communities with rainforest understorey
Beyeria lasiocarpa Müll.Arg.	Beyeria lasiocarpa	Beyeria	Euphorbiaceae	0.633803	0.632	0.633803	0.46	164	SR + BR	1392.75	TS	Tall shrub or small tree 2–6 m high.	Plantnet	E	EWIDE	R-	SclFW+	HeaShr-		1	WSclFW,Gull		Grows in wet sclerophyll forest or in moist gullies
Blechnum gregsonii (Watts) Tindale	Blechnum gregsonii	Blechnum	Blechnaceae	0.708	0.708	0.571429	0.659	20	SR + BR + SDM	173.852	SFC	rhizomatous fern	Plantnet	E	MWIDE	R++	SclFW-	HeaShr-			CtRF,Rip		Pendent clumps found in cool rainforest, often in damp places near waterfalls
Boronia algida F.Muell.	Boronia algida	Boronia	Rutaceae	0.61	0.61	0.579487	0.498	257	SR + BR	1075.4	MS	shrub, 0.3–1.5 m high	Plantnet	E	EWIDE	R-	SclFW+	HeaShr+			Hea,WoFo	R-P+	Heath and forest
Boronia anethifolia A.Cunn. ex Endl.	Boronia anethifolia	Boronia	Rutaceae	0.560748	0.553	0.560748	0.413	131	SR + BR	976.58	LS	Shrub 0.3–1 m high	PlantNet	E	VWIDE	R-	SclFW+	HeaShr+	1		Hea,WoFo,Rock	R-P+	Heath and forest and in rocky slopes and ridges
Boronia barkeriana F.Muell.	Boronia barkeriana	Boronia	Rutaceae	0.568	0.453	0.520833	0.568	61	BR + SDM	303.872	LS	Shrub 0.2–1 m high;	PlantNet	E	MWIDE	R-	SclFW+	HeaShr-			Swa		Moist places on sandstone, euc forest
Boronia boliviensis J.B.Williams & J.T.Hunter	Boronia boliviensis	Boronia	Rutaceae	0.666667	0.611	0.666667		5	SR + BR	5.225	MS	shrub to 1.5 (-2.2) m high	Plantnet	E	ERR	R-	SclFW+	HeaShr+	1		Rock,EucFW	R-P+	Forest or shrubland in thin soil over granite; outcrops; Cliff face community of ferns and mosses with Eucalyptus sp., Banksia sp., Hakea sp., Gahnia sp.
Boronia chartacea P.H.Weston	Boronia chartacea	Boronia	Rutaceae	0.8	0.8	0.8	0.637	21	SR + BR + SDM	232.107	MS	Shrub 0.4–2.7 m high	Plantnet	E	MWIDE	R-	SclFW+	HeaShr-		1	Rip,Swa	R-P+	Grows in moist gullies, open euc and mixed forests
Boronia deanei Maiden & Betche	Boronia deanei	Boronia	Rutaceae	0.619	0.619	0.6	0.531	29	SR + BR + SDM	425.662	MS	shrub 0.2–1.5 m high	Plantnet	E	MWIDE	R-	SclFW+	HeaShr+			Swa,Hea,WoFo	R+P+	High altitude swamps, in wet heath and in open forest,
Boronia floribunda Sieber ex Rchb.	Boronia floribunda	Boronia	Rutaceae	0.511	0.511	0.5	0.495	73	SR	294.368	LS	Shrub 0.5–1 m high;	PlantNet	E	MWIDE	R-	SclFW+	HeaShr+			Hea,DSclFW	R+P+	Heath and dry sclerophyll forest
Boronia hapalophylla Duretto, F.J.Edwards & P.G.Edwards	Boronia hapalophylla	Boronia	Rutaceae	0.651	0.543	0.625	0.651	21	SR + BR + SDM	49.222	MS	to 3 m	ALA/Plantnet	E	RR	R-	SclFW+	HeaShr-		1	EucFW,Gull,WoFo		Grows in woodland and in thick gully vegetation. Eucalyptus, Angophora woodland.
Boronia imlayensis Duretto	Boronia imlayensis	Boronia	Rutaceae	1	1	1		6	SR + BR	3.493	LS	to 1 m	ALA/Plantnet	E	ERR	R-	SclFW+	HeaShr-			EucFW		Eucalypt woodland
Boronia ledifolia (Vent.) DC.	Boronia ledifolia	Boronia	Rutaceae	0.517	0.517	0.466387	0.386	280	SR	1017.47	MS	Shrub 0.3–1.5 m high	PlantNet	E	EWIDE	R-	SclFW+	HeaShr+			Hea,WoFo	R-P+	Poor soils over sandstone or granite in heath and forest, euc woodland
Boronia microphylla Sieber ex Rchb.	Boronia microphylla	Boronia	Rutaceae	0.652174	0.639	0.652174	0.519	194	SR + BR + SDM	887.561	LS	shrub 0.3–1 m hig	ALA/Plantnet	E	VWIDE	R-	SclFW+	HeaShr+			Hea,WoFo	R+P+	Heath and forest in coastal areas, euc forest
Boronia muelleri (Benth.) Cheel	Boronia muelleri	Boronia	Rutaceae	0.598	0.579	0.576923	0.598	59	SR + BR + SDM	482.433	MS	Shrub 0.8–3 m high	PlantNet	ME		R-	SclFW+	HeaShr-			EucFW,Hea,WoFo		Moist sandy soil in forest, woodland and heath. Open forest dominated by {Eucalyptus} spp. Melaleuca/Eucalyptus woodland, Open roadside scrub.
Boronia rhomboidea Hook.	Boronia rhomboidea	Boronia	Rutaceae	0.843	0.667	0.692308	0.843	19	SR + BR + SDM	48.212	LS	shrub 0.15-1 m	ALA/Plantnet	NonE		R-	SclFW-	HeaShr+			Hea,Swa		Swampy heaths
Boronia rigens Cheel	Boronia rigens	Boronia	Rutaceae	0.671	0.671	0.666667	0.416	66	SR + BR	487.873	LS	mostly 0.2–0.4 m high	PlantNet	E	MWIDE	R-	SclFW+	HeaShr+			Hea,EucFW		heath and forest; forest of Eucalyptus sieberi & Allocasuarina littoralis;tall and closed heath.
Boronia rubiginosa A.Cunn. ex Endl.	Boronia rubiginosa	Boronia	Rutaceae	0.552	0.552	0.541667	0.464	59	SR + BR	584.142	MS	shrub to 2m	ALA/Plantnet	E	VWIDE	R-	SclFW+	HeaShr-			DSclFW		Dry woodland on sandstone
Boronia subulifolia Cheel	Boronia subulifolia	Boronia	Rutaceae	0.905	0.881	0.846154	0.905	34	SR + BR + SDM	146.622	LS	0.25-1.2 m	ALA/Plantnet	E	MWIDE	R-	SclFW+	HeaShr+			Hea,WoFo		Heath and woodland on rocky sandstone; mallee heath, Allocasuarina woodland
Bosistoa floydii T.G.Hartley	Bosistoa floydii	Bosistoa	Rutaceae	0.668	0.182	0.266667	0.668	16	SDM	237.833	LT	Small tree to 15 m high.	PlantNet	E	MWIDE	R++	SclFW-	HeaShr-			SubtRF		Subtropical rainforest on basalt or rich alluvial soils
Bossiaea bombayensis K.L.McDougall	Bossiaea bombayensis	Bossiaea	Fabaceae	0.882	0.882	0.666667		8	SR + BR	44.685	MS	Erect shrub to 1.5 m high	Plantnet	E	RR	R-	SclFW-	HeaShr-	1		Rip,Rock,Shr		Sandy, rocky slopes and terraces above the frequent flood line in a shrubland
Bossiaea distichoclada F.Muell.	Bossiaea distichoclada	Bossiaea	Fabaceae	0.586207	0.558	0.586207	0.376	34	SR + BR	210.648	LS	Erect shrubs to c. 1 m high	https://vicflora.rbg.vic.gov.au/flora/taxon/602d5975-6b34-406b-b137-9cc9ae97e9ce	E	MWIDE	R-	SclFW+	HeaShr-			EucFW,HAlt		montane to subalpine woodland; Riparian grassy woodland. Associated species include: Eucalyptus pauciflora, E. stellulata,
Bossiaea kiamensis Benth.	Bossiaea kiamensis	Bossiaea	Fabaceae	0.711	0.523	0.631579	0.711	72	SR + BR + SDM	182.355	MS	Erect or prostrate shrub to 2 m high	Plantnet	E	MWIDE	R-	SclFW-	HeaShr-	1		Swa,Rock	R+P+	Exposed rocky sites and in more sheltered moist habitats
Bossiaea lenticularis Sieber ex DC.	Bossiaea lenticularis	Bossiaea	Fabaceae	0.588235	0.585	0.588235	0.531	44	SR + BR + SDM	164.837	LS	shrub to 1 m high	Plantnet	E	MWIDE	R-	SclFW+	HeaShr-			DSclFW		Dry sclerophyll forest
Bossiaea milesiae K.L.McDougall	Bossiaea milesiae	Bossiaea	Fabaceae	0.833	0.833	0.666667		5	SR + BR	24.445	MS	Shrub to 2 m tall.	https://apps.lucidcentral.org/plants_se_nsw/text/entities/bossiaea_milesiae.htm	E	VRR	R-	SclFW+	HeaShr-			DSclFW,Rip		Dry forest and woodland above streams,
Bossiaea neoanglica F.Muell.	Bossiaea neoanglica	Bossiaea	Fabaceae	0.633	0.633	0.583333	0.55	86	SR + BR + SDM	848.227	LS	Prostrate to decumbent shrub	Plantnet	ME		R-	SclFW+	HeaShr-			DSclFW	R+P+	Dry sclerophyll forest on sandy soils
Bossiaea rupicola A.Cunn. ex Benth.	Bossiaea rupicola	Bossiaea	Fabaceae	0.515	0.182	0.230769	0.515	38	SDM	335.388	MS	Erect shrub to 2 m high;	PlantNet	NonE		R-	SclFW+	HeaShr-	1		WoFo,Hea,Rock		Grows often amongst rocks on rhyolite, in open forest, woodland and heathland.
Botrychium lunaria (L.) Sw.	Botrychium lunaria	Botrychium	Ophioglossaceae	0.611	0.611	0.5	0.419	15	SR	365.126	SFC	to 15 cm	Plantnet	NonE		R-	SclFW-	HeaShr+			Hea	R-P-	Heath lands and grasslands
Brachyloma saxicola J.T.Hunter	Brachyloma saxicola	Brachyloma	Ericaceae	0.833333	0.803	0.833333	0.535	44	SR + BR + SDM	169.952	TS	erect shrub to c. 4 m high.	Plantnet	E	MWIDE	R-	SclFW-	HeaShr-	1		Rock	R-P+	Upper parts of granite slopes and tor fields
Brachyscome brownii P.S.Short	Brachyscome brownii	Brachyscome	Asteraceae	1	1	1		0	SR + BR	24.865	PF	Perennial herb with ascending to erect branches to c. 30 cm long	PlantNet	E	VRR	R-	SclFW+	HeaShr-			DSclFW		Sandy soil in sclerophyll woodland
Brachyscome kaputarensis P.S.Short	Brachyscome kaputarensis	Brachyscome	Asteraceae	0.864	0.864	0.842105	0.583	19	SR + BR + SDM	169.037	PF	perennial forb	Plantnet	E	MWIDE	R-	SclFW+	HeaShr-			DSclFW		Dry sclerophyll forest
Brachyscome riparia G.L.Davis	Brachyscome riparia	Brachyscome	Asteraceae	0.889	0.889	0.866667	0.546	17	SR + BR + SDM	268.003	PF	perennial forb	Plantnet	E	MWIDE	R-	SclFW-	HeaShr-	1		Rock,Rip		Rock crevices mostly along the banks of the Snowy, Genoa and Cann Rivers
Brachyscome salkiniae P.S.Short	Brachyscome salkiniae	Brachyscome	Asteraceae	0.793	0.793	0.76	0.597	28	SR + BR + SDM	395.066	PF	perennial forb	Plantnet	E	MWIDE	R-	SclFW+	HeaShr+			Hea,EucFW		A species of woodland and forests.Heathy forest wtih Acacia myrtifolia; in dry eucalypt forest
Brachyscome tenuiscapa Hook.f.	Brachyscome tenuiscapa	Brachyscome	Asteraceae	0.6	0.6	0.6	0.372	10	SR + BR	1021.78	PF	perennial forb	Plantnet	NonE		R-	SclFW+	HeaShr-			HAlt,EucFW, Herb		tussock grassland and alpine herbfield, euc woodland
Bulbostylis densa (Wall.) Hand.-Mazz.	Bulbostylis densa	Bulbostylis	Cyperaceae	0.548	0.548	0.474576	0.361	62	SR	704.34	AG	Slender tufted annual sedge	PlantNet	NonE		R-	SclFW+	HeaShr-	1		Rock,Rip		Usually in rocky sites (hillsides or streams), open eucalyptus woodland
Bunochilus chocolatinus D.L.Jones	Bunochilus chocolatinus	Bunochilus	Orchidaceae	0.753	0.235	0.25	0.753	15	SDM	39.016	GF	orchid	Plantnet	E	RR	R-	SclFW+	HeaShr-			WSclFW,WoFo		Wet sclerophyll forests, open forest; dense heathy understorey
Bunochilus crassus D.L.Jones	Bunochilus crassus	Bunochilus	Orchidaceae	1	1	1		0	SR + BR	0.866	GF	orchid	Plantnet	E	ERR	R-	SclFW+	HeaShr-	1		WoFo,Rock	R+P-	Open forest and woodland; granite outcrops
Bunochilus lineatus D.L.Jones	Bunochilus lineatus	Bunochilus	Orchidaceae	0.584	0.462	0.454545	0.584	10	SDM	235.123	GF	orchid	Plantnet	E	MWIDE	R-	SclFW+	HeaShr-			WSclFW	R+P-	Wet sclerophyll forest
Bunochilus major D.L.Jones	Bunochilus major	Bunochilus	Orchidaceae	0.636	0.636	0.619048	0.435	21	SR + BR	353.404	GF	orchid	Plantnet	E	MWIDE	R-	SclFW+	HeaShr-			WSclFW	R+P-	Wet sclerophyll forest
Bunochilus scapulus D.L.Jones	Bunochilus scapulus	Bunochilus	Orchidaceae	1	1	1		0	SR + BR	41.925	GF	orchid	Plantnet	E	RR	R-	SclFW+	HeaShr-			WSclFW	R+P-	Grows in open forest, tall forest dominated by Eucalyptus sieberi and stringybark
Bursaria calcicola L.Cayzer, Crisp & I.Telford	Bursaria calcicola	Bursaria	Pittosporaceae	1	1	1		3	SR + BR	13.502	MS	Erect or sprawling spinescent shrub, rarely more than 3 m high	Plantnet	E	VRR	R-	SclFW+	HeaShr-			EucFW		Eucalyptus woodland
Bursaria cayzerae I.Telford & L.M.Copel.	Bursaria cayzerae	Bursaria	Pittosporaceae	0.625	0.5	0.625		8	BR	58.433	MS	shrub to 2 m	Telford IRH, Edwards FJ and Copeland LM (2013) Telopea 15:81-85	E	RR	R-	SclFW+	HeaShr-			EucFW		Eucalyptus shrubby woodland
Bursaria longisepala Domin	Bursaria longisepala	Bursaria	Pittosporaceae	0.703	0.25	0.272727	0.703	14	SDM	46.895	LS	less than 1 m high	PlantNet	E	RR	R-	SclFW+	HeaShr-	1		DSclFW,Rock,Dist		South-facing sandstone cliffs and bluffs, and disturbed areas, growing in dry sclerophyll forest or woodland.
Caladenia aestiva D.L.Jones	Caladenia aestiva	Caladenia	Orchidaceae	0.6	0.6	0.6	0.376	10	SR + BR	213.18	GF	terrestrial orchid	Plantnet	E	MWIDE	R-	SclFW+	HeaShr-			WoFo,Herb,HAlt	R-P-	Sheltered, grassy areas in high-altitude woodlands
Caladenia oreophila (D.L.Jones) G.N.Backh.	Caladenia oreophila	Caladenia	Orchidaceae	0.857143	0.778	0.857143		7	SR + BR	160.504	GF	terrestrial orchid	ALA	E	MWIDE	R-	SclFW+	HeaShr-			EucFW	R-P-	Tall forest with a sparse understorey
Caladenia osmera (D.L.Jones) G.N.Backh.	Caladenia osmera	Caladenia	Orchidaceae	0.6	0.6	0.6		5	SR + BR	133.603	GF	terrestrial orchid	VICFLORA	E	MWIDE	R-	SclFW+	HeaShr-			EucFW	R-P-	Tall montane forest
Caladenia peisleyi (D.L.Jones) G.N.Backh.	Caladenia peisleyi	Caladenia	Orchidaceae	0.703	0.647	0.666667	0.703	15	SR + BR + SDM	201.151	GF	terrestrial orchid	ALA	E	MWIDE	R-	SclFW+	HeaShr+			Hea,EucFW	R-P-	Heath and heathy forest, herb rich open forest with Eucalyptus
Callistemon forresterae Molyneux	Callistemon forresterae	Callistemon	Myrtaceae	1	1	1	0.972	10	SR + BR + SDM	30.858	MS	shrub to 1.2 m	https://vicflora.rbg.vic.gov.au/flora/taxon/1310b34a-83c8-41be-aea4-fecbdae9e142	E	RR	R-	SclFW-	HeaShr-	1		Rock,Shr,Rip	R+	Growing among rocks, riparian scrubland.
Callistemon genofluvialis Molyneux	Callistemon genofluvialis	Callistemon	Myrtaceae	1	1	1		0	SR + BR	0.294	MS	2–2.5 m high	https://vicflora.rbg.vic.gov.au/flora/taxon/4c13f9d2-bddf-4edc-8cf9-fd5d96d6fa54	E	ERR	R-	SclFW-	HeaShr-			Rip	R+	Upper Genoa River.
Callistemon kenmorrisonii Molyneux	Callistemon kenmorrisonii	Callistemon	Myrtaceae	0.875	0.875	0.5		3	SR	5.112	MS	shrub to 3m	VICFLORA	E	ERR	R-	SclFW-	HeaShr-	1		Rip,Shr,Rock	R+P+	Rock crevices along the Betka River
Callistemon megalongensis (Craven & S.M.Douglas) Udovicic & R.D.Spencer	Callistemon megalongensis	Callistemon	Myrtaceae	0.923	0.923	0.75		8	SR + BR	4.117	MS	Shrub to 2.5 m high	Plantnet	E	ERR	R-	SclFW-	HeaShr-			Rip,Swa	R+	Shrubby swamp communities.
Callistemon nyallingensis Molyneux	Callistemon nyallingensis	Callistemon	Myrtaceae	1	1	1		0	SR + BR	4.705	MS	0.6–1.2 m high	VICFLORA	E	ERR	R-	SclFW-	HeaShr-			Rip,Gull,Rock	R+	Boggy Creek Gorge near Nowa Nowa, plants growing on rock bars
Callistemon purpurascens S.M.Douglas & S.David	Callistemon purpurascens	Callistemon	Myrtaceae	1	1	1		1	SR + BR	0.479	MS	Shrub c. 3.5(–7) m high	Plantnet	E	ERR	R-	SclFW-	HeaShr-			Rip,Shr,Swa,WoFo	R+	Riparian shrubland, swamp woodland and swamp forest.
Callistemon sp. Oxley Wild Rivers N.P. (L.M.Copeland 3863) NE Herbarium	Callistemon sp. Oxley Wild Rivers N.P.	Callistemon	Myrtaceae	1	1	1		0	SR + BR	7.77	TS	small tree ~4m; shrub 2m; crooked tree to ~5m	AVH (Phillips 520; Copeland 3863; crooked tree to ~5m; Phillips 515)	E	ERR	R-	SclFW-	HeaShr-	1	1	WoFo,Gull	R+	Rocky gorges and scree slopes, Acacia woodland
Callistemon subulatus Cheel	Callistemon subulatus	Callistemon	Myrtaceae	0.871	0.871	0.857143	0.612	66	SR + BR + SDM	434.866	LS	Low, spreading shrub mostly c. 1 m high	Plantnet	E	MWIDE	R-	SclFW-	HeaShr-			Rip,WoFo	R+	Grows in creek beds and on the banks of streams in forests
Callitris muelleri (Parl.) F.Muell.	Callitris muelleri	Callitris	Cupressaceae	0.519	0.519	0.510638	0.5	48	SR + BR	260.165	TS	Small tree or shrub	PlantNet	E	MWIDE	R-	SclFW+	HeaShr+	1		Rock, EucFW, Hea		In rocky places; Banksia heath with Eucalyptus
Callitris oblonga Rich. & A.Rich.	Callitris oblonga	Callitris	Cupressaceae	0.774	0.774	0.703704	0.522	35	SR + BR + SDM	742.605	TS	Small tree or shrub, to 5 m high	Plantnet	NonE		R-	SclFW+	HeaShr-			Rip,Shr,WoFo	R-P+	Usually grows in sand near banks of streams; in scrub and open forest; woodland with patches of heath and eucs
Calochilus russeus D.L.Jones	Calochilus russeus	Calochilus	Orchidaceae	1	1	1		0	SR + BR	134.475	GF	terrestrial orchid	Plantnet	E	MWIDE	R-	SclFW+	HeaShr-			EucFW	R+P-	grows with bracken, grasses and low shrubs in peppermint forest near Ebor.
Calomeria amaranthoides Vent.	Calomeria amaranthoides	Calomeria	Asteraceae	0.632	0.632	0.614035	0.455	64	SR + BR	780.594	AF	biennial forb	Plantnet	ME		R-	SclFW-	HeaShr-			Rip	R-P+	River flats in coastal regions
Calorophus elongatus Labill.	Calorophus elongatus	Calorophus	Restionaceae	1	1	1		0	SR + BR	36.618	PG	rush to 3m	VICFLORA	NonE		R-	SclFW+	HeaShr-			EucFW,Swa		Leached sands, peat bog and poorly drained areas in Eucalyptus baxteri/E. obliqua-dominated forests
Calotis pubescens (F.Muell. ex Benth.) N.G.Walsh & K.L.McDougall	Calotis pubescens	Calotis	Asteraceae	0.555556	0.474	0.555556	0.296	12	BR	187.752	PF	Stoloniferous perennials to 30 cm high.	PlantNet	E	MWIDE	R-	SclFW-	HeaShr-			HAlt,Herb		Ssubalpine herbfield plain
Carex buxbaumii Wahlenb.	Carex buxbaumii	Carex	Cyperaceae	0.833333	0.833	0.833333		6	SR + BR	867.279	PG	Rhizome short	VicFlora	ME		R-	SclFW-	HeaShr-			HAlt,Herb	R+	treeless plains at or above the snowline.
Carex klaphakei K.L.Wilson	Carex klaphakei	Carex	Cyperaceae	0.6	0.6	0.555556	0.544	11	SR + BR + SDM	129.457	PG	perennial sedge	Plantnet	E	MWIDE	R-	SclFW-	HeaShr-			Swa	R+	Undisturbed permanent swamps on sandstone
Carex lobolepis F.Muell.	Carex lobolepis	Carex	Cyperaceae	0.513	0.379	0.384615	0.513	26	SDM	677.83	PG	rhizomatous sedge	PlantNet	E	VWIDE	R-	SclFW-	HeaShr-			Swa	R+	Grows in swamps
Carex longebrachiata Boeckeler	Carex longebrachiata	Carex	Cyperaceae	0.553	0.553	0.541667	0.392	103	SR + BR	1189	PG	perennial sedge	Plantnet	NonE		R-	SclFW-	HeaShr-			Rip	R+	Low-lying flats and near watercourses
Carex nemoralis (K.L.Wilson) K.L.Wilson	Carex nemoralis	Carex	Cyperaceae	0.692	0.692	0.65	0.449	23	SR + BR	1140.99	PG	perennial sedge	Plantnet	ME		R++	SclFW-	HeaShr-			CtRF,RF+,Rip	R+	Grows in rainforest in mountainous areas, often along creeks.Cool temperate rainforest dominated by Atherosperma and Elaeocarpus holopetalus, Acacia melanoxylon common.
Cassinia aureonitens N.A.Wakef.	Cassinia aureonitens	Cassinia	Asteraceae	0.521	0.521	0.508475	0.448	64	SR + BR	1039.54	MS	Shrub 2–3 m high	PlantNet	E	EWIDE	R-	SclFW+	HeaShr+			Hea,WoFo		Grows in heath and woodland; open euc forest/woodland
Cassinia compacta F.Muell.	Cassinia compacta	Cassinia	Asteraceae	0.608	0.608	0.594595	0.429	44	SR + BR	753.466	MS	Woody shrub 2–3 m high	Plantnet	E	VWIDE	R-	SclFW+	HeaShr-			DSclFW	R-P+	Sclerophyll forest and woodland
Cassinia cunninghamii DC.	Cassinia cunninghamii	Cassinia	Asteraceae	0.81	0.81	0.757576	0.451	33	SR + BR	754.986	MS	Shrub 1–1.5 m high	Plantnet	E	VWIDE	R-	SclFW+	HeaShr-			DSclFW	R-P+	Dry sclerophyll forest
Cassinia heleniae Orchard	Cassinia heleniae	Cassinia	Asteraceae	1	1	1		7	SR + BR	24.184	MS	shrub 1–1.5 m high	Plantnet	E	VRR	R-	SclFW+	HeaShr-			DSclFW		Dry sclerophyll forest
Cassinia lepschii Orchard	Cassinia lepschii	Cassinia	Asteraceae	0.625	0.625	0.6	0.24	19	SR + BR	323.788	MS	shrub 0.7–2.0 m high	Plantnet	E	MWIDE	R-	SclFW+	HeaShr-			DSclFW,Shr	R+	Dry sclerophyll forest, woodland and shrubland
Cassinia leptocephala F.Muell.	Cassinia leptocephala	Cassinia	Asteraceae	0.545	0.545	0.483333	0.369	72	SR	396.35	MS	woody shrub to 3 m high	Plantnet	E	MWIDE	R-	SclFW+	HeaShr-			DSclFW	R-P+	Dry sclerophyll forest
Cassinia maritima Orchard	Cassinia maritima	Cassinia	Asteraceae	0.884	0.884	0.736842	0.757	26	SR + BR + SDM	85.403	MS	0.3–3.0 m	Plantnet	E	RR	R-	SclFW+	HeaShr+			Shr,WoFo		Scrub and open forest; euc forest with dense tall understorey
Cassinia telfordii Orchard	Cassinia telfordii	Cassinia	Asteraceae	0.67	0.63	0.634146	0.67	50	SR + BR + SDM	292.458	TS	Erect shrub 1.5–5 m high	Plantnet	E	MWIDE	R	SclFW+	HeaShr-			WSclFW,RFmar	R-P+	WSclFW or on margins of rainforest
Cassinia theodorii F.Muell.	Cassinia theodorii	Cassinia	Asteraceae	1	1	1		5	SR + BR	3.864	MS	Shrub to 2 m high	Plantnet	E	ERR	R-	SclFW+	HeaShr-			DSclFW		Sclerophyll forest
Cassinia venusta Orchard	Cassinia venusta	Cassinia	Asteraceae	0.733	0.733	0.714286	0.655	15	SR + BR + SDM	61.779	MS	Shrub 1–2 m tall,	Plantnet	E	RR	R-	SclFW+	HeaShr-	1		EucFW,Rock		Among granite boulders on mountain tops or as understorey (often dominant) in Eucalyptus forest.
Cassytha phaeolasia (F.Muell.) Benth.	Cassytha phaeolasia	Cassytha	Lauraceae	0.679	0.679	0.678571	0.505	28	SR + BR + SDM	509.084	CL	parasitic	https://apps.lucidcentral.org/plants_se_nsw/text/entities/cassytha_phaeolasia.htm	ME		R-	SclFW+	HeaShr-			DSclFW,Shr,Rip		Mostly in lowland forest, occasionally in dense scrubs fringing lakes and watercourses; dry open forest dominated by Eucalyptus sieberi, and Corymbia gummifera.
Celmisia sp. Pulchella (M.Gray & C.Totterdell 7079) Australian National Herbarium	Celmisia sp. Pulchella	Celmisia	Asteraceae	0.781	0.781	0.730769		0	SR + BR	329.718	PF	perennial forb	https://apps.lucidcentral.org/plants_se_nsw/text/entities/celmisia_sp._pulchella.htm	E	MWIDE	R-	SclFW-	HeaShr-			Swa, Herb,HAlt		Snow Mountains region and high altitude areas, mainly swamps
Cestichis coelogynoides (F.Muell.) M.A.Clem. & D.L.Jones	Cestichis coelogynoides	Cestichis	Orchidaceae	0.619048	0.583	0.619048	0.536	22	SR + BR + SDM	717.309	EP	Epiphyte or rarely an epilith	PlantNet	E	VWIDE	R++	SclFW-	HeaShr-			CtRF,WtRF		Grows in rainforest, coastal and escarpment ranges
Chiloglottis anaticeps D.L.Jones	Chiloglottis anaticeps	Chiloglottis	Orchidaceae	0.889	0.889	0.888889		9	SR + BR	91.606	GF	terrestrial orchid	Plantnet	E	RR	R-	SclFW+	HeaShr-			SclFW,Rip	R-P-	Tall sclerophyll forest, often along streams
Chiloglottis longiclavata D.L.Jones	Chiloglottis longiclavata	Chiloglottis	Orchidaceae	1	1	1		0	SR + BR	52.486	GF	terrestrial orchid	ALA	NonE		R	SclFW+	HeaShr-			WSclFW,RFmar	R-P-	Tall forests and near rainforest margins
Chiloglottis platyptera D.L.Jones	Chiloglottis platyptera	Chiloglottis	Orchidaceae	0.525	0.333	0.352941	0.525	17	SDM	213.639	GF	terrestrial orchid	MC	E	MWIDE	R	SclFW+	HeaShr-			WSclFW,RFmar		Tall forest and on the edges of rainforest between Dungog and Yarrowitch, including in the Barrington Tops,
Chiloglottis pluricallata D.L.Jones	Chiloglottis pluricallata	Chiloglottis	Orchidaceae	0.516	0.213	0.26087	0.516	64	SDM	725.357	GF	terrestrial orchid	MC	E	VWIDE	R-	SclFW+	HeaShr-			WoFo		Grassy forest in mountainous areas; Eucalyptus spp. open forest with shrubby understorey
Chiloglottis sphyrnoides D.L.Jones	Chiloglottis sphyrnoides	Chiloglottis	Orchidaceae	0.625	0.625	0.577778	0.448	48	SR + BR	556.636	GF	terrestrial orchid	ALA	E	VWIDE	R-	SclFW+	HeaShr-			WoFo	R-P-	Moist places in tall forest
Chloanthes glandulosa R.Br.	Chloanthes glandulosa	Chloanthes	Lamiaceae	0.579	0.471	0.2	0.579	14	SDM	154.014	LS	Shrub 30–90 cm high.	PlantNet	E	MWIDE	R-	SclFW+	HeaShr-			SclFW		Wet sclerophyll forest
Comesperma breviflorum Pedley	Comesperma breviflorum	Comesperma	Polygalaceae	0.527	0.444	0.461538	0.527	16	SDM	60.895	LS	Subshrub c. 50 cm tall	PlantNet	E	RR	R-	SclFW+	HeaShr+			Hea, SclFW		Heathland on acid volcanic substrate; low open woodland on ridge dominated by Eucalyptus
Commersonia breviseta C.F.Wilkins & L.M.Copel.	Commersonia breviseta	Commersonia	Malvaceae	0.571	0.537	0.5	0.571	33	SR + SDM	1102.29	MS	1–3 m high	PlantNet	E	EWIDE	R-	SclFW+	HeaShr+	1		Hea,WoFo		heath or shrubby woodland; rock crevices in low eucalypt woodland,
Commersonia hermanniifolia Gay ex Kunth	Commersonia hermanniifolia	Commersonia	Malvaceae	0.528	0.286	0.352941	0.528	38	SDM	747.625	LS	Prostrate or trailing shrub	PlantNet	E	VWIDE	R-	SclFW-	HeaShr-			Rock,Gull		Often spreads 1-2 m across ground or pendent down rock faces, mostly on sandstone cliffs or along gullies
Conospermum burgessiorum L.A.S.Johnson & McGill.	Conospermum burgessiorum	Conospermum	Proteaceae	0.719	0.719	0.647059	0.545	45	SR + BR + SDM	129.208	MS	shrub 1-3 m	Plantnet	E	MWIDE	R-	SclFW+	HeaShr-			DSclFW	R-P+	Dry sclerophyll forest and woodland
Coopernookia barbata (R.Br.) Carolin	Coopernookia barbata	Coopernookia	Goodeniaceae	0.522727	0.497	0.522727	0.519	146	BR + SDM	941.79	LS	Erect subshrub to 1 m high	PlantNet	E	VWIDE	R-	SclFW+	HeaShr-			DSclFW		Dry sclerophyll forest
Coopernookia chisholmii (Blakely) Carolin	Coopernookia chisholmii	Coopernookia	Goodeniaceae	0.548	0.462	0.407407	0.548	33	SDM	395.643	MS	Erect subshrub to 1.5 m high	PlantNet	E	MWIDE	R-	SclFW+	HeaShr-			SclFW		Damp sclerophyll forest
Coopernookia scabridiuscula Carolin	Coopernookia scabridiuscula	Coopernookia	Goodeniaceae	0.538	0.538	0.375		8	SR	323.091	LS	weak, branching shrub to 1 m tall.	http://www.environment.gov.au/biodiversity/threatened/species/pubs/9174-conservation-advice.pdf	E	MWIDE	R-	SclFW+	HeaShr-	1		EucFW,Rock		East to south-east facing cliffs and slopes in eucalypt forest and woodland
Corokia whiteana L.S.Sm.	Corokia whiteana	Corokia	Argophyllaceae	0.542	0.542	0.4375	0.141	22	SR	30.62	TS	Shrub to 4 m high	PlantNet	E	RR	R++	SclFW-	HeaShr-			WtRF		Grows in warm-temperate rainforest
Coronidium elatum (A.Cunn. ex DC.) Paul G.Wilson	Coronidium elatum	Coronidium	Asteraceae	0.578	0.578	0.56917	0.502	276	SR + BR + SDM	1314.21	MS	Erect subshrub to 2 m high	PlantNet	NonE		R	SclFW+	HeaShr-			WSclFW,RFmar		Open forest or rainforest margins;Eucalyptus quadrangulata forest
Coronidium kaputaricum Paul G.Wilson	Coronidium kaputaricum	Coronidium	Asteraceae	1	1	1		4	SR + BR	3.512	PF	perennial forb	https://florabase.dpaw.wa.gov.au/science/nuytsia/544.pdf	E	ERR	R-	SclFW-	HeaShr-	1		Rock		In crevices in basaltic cliff faces.
Coronidium lindsayanum (Domin) Paul G.Wilson	Coronidium lindsayanum	Coronidium	Asteraceae	0.571	0.571	0.5625	0.555	20	SR + BR + SDM	66.71	LS	low compact shrub	https://florabase.dpaw.wa.gov.au/science/nuytsia/544.pdf	E	RR	R-	SclFW-	HeaShr-	1		Rock		in crevices of rocky outcrops.
Correa baeuerlenii F.Muell.	Correa baeuerlenii	Correa	Rutaceae	0.75	0.732	0.75	0.744	40	SR + BR + SDM	137.817	MS	Shrub 1–2.5 m high	Plantnet	E	MWIDE	R-	SclFW+	HeaShr-			SclFW	R-P+	Grows in sclerophyll forest
Corunastylis anthracina D.L.Jones	Corunastylis anthracina	Corunastylis	Orchidaceae	0.667	0.667	0.5		0	SR	75.946	GF	terrestrial orchid	Plantnet	E	RR	R-	SclFW-	HeaShr+			Hea		Open areas in short heath
Corunastylis bishopii (D.L.Jones) D.L.Jones & M.A.Clem.	Corunastylis bishopii	Corunastylis	Orchidaceae	1	1	1		5	SR + BR	12.288	GF	terrestrial orchid	Plantnet	E	VRR	R-	SclFW+	HeaShr-			EucFW,Swa	R+P-	Forest, wetland margins, Eucalyptus dissita, E. ligustrina layered woodland
Corunastylis carecta D.L.Jones & L.M.Copel.	Corunastylis carecta	Corunastylis	Orchidaceae	0.857	0.857	0.8		6	SR + BR	402.481	GF	terrestrial orchid	Plantnet	E	MWIDE	R-	SclFW-	HeaShr-			Swa	R+P-	Swampy habitats with shrubs and sedges
Corunastylis eriochila (Fitzg.) D.L.Jones & M.A.Clem.	Corunastylis eriochila	Corunastylis	Orchidaceae	0.933	0.933	0.909091	0.834	15	SR + BR + SDM	98.876	GF	terrestrial orchid	Plantnet	E	RR	R-	SclFW+	HeaShr-			SclFW,Hea	R+P-	Sclerophyll forest and heath
Corunastylis formosa (D.L.Jones) D.L.Jones & M.A.Clem.	Corunastylis formosa	Corunastylis	Orchidaceae	0.833	0.833	0.75		5	SR + BR	42.474	GF	terrestrial orchid	Plantnet	E	RR	R-	SclFW-	HeaShr-			Swa,Rip	R+P-	Margins of montane swamps and alongside small watercourses
Corunastylis mollissima (Rupp) D.L.Jones & M.A.Clem.	Corunastylis mollissima	Corunastylis	Orchidaceae	1	1	1		0	SR + BR	0	GF	terrestrial orchid	Plantnet	E	ERR	R-	SclFW+	HeaShr-			WSclFW		Moist areas of sclerophyll forest
Corunastylis morina (D.L.Jones) D.L.Jones & M.A.Clem	Corunastylis morina	Corunastylis	Orchidaceae	1	1	1		5	SR + BR	12.577	GF	terrestrial orchid	Plantnet	E	VRR	R-	SclFW+	HeaShr-			EucFW,Swa	R+P-	Grows in montane forests; swamp surrounded by Eucalyptus pauciflora}, swamp vegetation
Corunastylis nuda (Hook.f.) D.L.Jones & M.A.Clem.	Corunastylis nuda	Corunastylis	Orchidaceae	0.61	0.61	0.6	0.438	101	SR + BR	1154.09	GF	terrestrial orchid	Plantnet	NonE		R-	SclFW+	HeaShr-			WSclFW,Herb	R+P-	Moist grassy areas in open forest and subalpine grassy woodland. Eucalyputs delagatensis forest.
Corunastylis ostrina (D.L.Jones) D.L.Jones & M.A.Clem.	Corunastylis ostrina	Corunastylis	Orchidaceae	0.556	0.556	0.5		7	SR	281.747	GF	terrestrial orchid	Plantnet	E	MWIDE	R-	SclFW+	HeaShr-			EucFW		Low shrubs and tussock in heath and open Eucalyptus rossii woodland
Corunastylis simulans (D.L.Jones) D.L.Jones & M.A.Clem.	Corunastylis simulans	Corunastylis	Orchidaceae	0.686	0.686	0.653846	0.647	32	SR + BR + SDM	317.537	GF	terrestrial orchid	Plantnet	E	MWIDE	R-	SclFW+	HeaShr-			SclFW	R+P-	Grows in sclerophyll forest and in moss beds over sandstone sheets
Corunastylis superba (D.L.Jones) D.L.Jones & M.A.Clem.	Corunastylis superba	Corunastylis	Orchidaceae	0.538462	0.538	0.538462	0.406	13	SR + BR	284.577	GF	terrestrial orchid	ALA	E	MWIDE	R-	SclFW+	HeaShr+			Hea,EucFW	R+P-	Low shrubs in open areas of forest, Euc forest
Corunastylis vernalis (D.L.Jones) D.L.Jones & M.A.Clem.	Corunastylis vernalis	Corunastylis	Orchidaceae	0.9	0.9	0.9	0.83	10	SR + BR + SDM	69.063	GF	terrestrial orchid	Plantnet	E	RR	R-	SclFW+	HeaShr-			DSclFW	R+P-	Occurs in dry sclerophyll forest.
Corymbia eximia (Schauer) K.D.Hill & L.A.S.Johnson	Corymbia eximia	Corymbia	Myrtaceae	0.504	0.504	0.494624	0.442	115	SR	279.169	LT	Tree to 20 m high	Plantnet	E	MWIDE	R-	SclFW+	HeaShr-			DSclFW		Dry sclerophyll forest
Cryptandra lanosiflora F.Muell.	Cryptandra lanosiflora	Cryptandra	Rhamnaceae	0.553191	0.492	0.553191	0.503	52	BR + SDM	291.029	LS	Much-branched, often stunted shrub mostly < 30 cm high	PlantNet	E	MWIDE	R-	SclFW+	HeaShr+	1		Hea,WoFo,Rock		Heath and open forest on exposed rocky sites
Cryptocarya dorrigoensis Frodin ex B.Hyland & A.G.Floyd	Cryptocarya dorrigoensis	Cryptocarya	Lauraceae	0.508	0.054	0.0909091	0.508	27	SDM	65.91	LT	Usually a multistemmed, small to medium-sized tree	PlantNet	E	RR	R++	SclFW-	HeaShr-			WtRF		Confined to warm-temperate rainforest
Cryptocarya floydii Kosterm.	Cryptocarya floydii	Cryptocarya	Lauraceae	0.523	0.271	0.375	0.523	36	SDM	480.615	LT	Small tree	PlantNet	E	MWIDE	R++	SclFW-	HeaShr-		1	DRFVT,Gull		Australian rainforest tree. It occurs in steep dry rocky gullies
Cryptocarya nova-anglica B.Hyland & A.G.Floyd	Cryptocarya nova-anglica	Cryptocarya	Lauraceae	0.764	0.426	0.606061	0.764	43	BR + SDM	358.423	LT	Small to medium-sized understorey tree; occasionally reaching 20 metres tall	ALA	E	MWIDE	R++	SclFW-	HeaShr-			CtRF		Cool temperate rainforest mostly over 1,100 metres in altitude
Cryptocarya williwilliana B.Hyland & A.G.Floyd	Cryptocarya williwilliana	Cryptocarya	Lauraceae	0.882	0.846	0.75	0.882	10	SR + BR + SDM	48.491	TS	Maxium height 6 m	ALA	E	RR	R++	SclFW-	HeaShr-			DRFVT,Rock	R+P+	Dry rainforest on steep rocky limestone slopes
Cryptostylis leptochila F.Muell. ex Benth.	Cryptostylis leptochila	Cryptostylis	Orchidaceae	0.525	0.525	0.509434	0.448	56	SR + BR	1241.52	PF	Terrestrial herb	PlantNet	ME		R-	SclFW+	HeaShr-			WSclFW,DSclFW,Hea		Usually in wet highland forest but sometimes in dry forest and coastal heath.
Cucumis althaeoides (Ser.) P.Sebastian & I.Telford	Cucumis althaeoides	Cucumis	Cucurbitaceae	0.75	0.75	0.571429		7	SR + BR	506.509	CL	Trailing or climbing perennial herb	PlantNet	NonE		R-	SclFW+	HeaShr-			Herb,WoFo, EucFW		Coastal sands or riverine alluvium in herbfields and Casuarina or Eucalyptus woodland.
Cycnogeton rheophilum (Aston) Mering & Kadereit	Cycnogeton rheophilum	Cycnogeton	Juncaginaceae	0.614	0.614	0.61194	0.347	72	SR + BR	1531.04	AQ	perennial aquatic herb	Plantnet	NonE		R-	SclFW-	HeaShr-			Aqu		Grows in flowing clear fresh water in permanent streams and rivers.
Cyperus disjunctus C.B.Clarke	Cyperus disjunctus	Cyperus	Cyperaceae	0.514286	0.477	0.514286	0.488	39	BR	443.167	PG	Perennial with longish, thick rhizome.	PlantNet	E	MWIDE	R++	SclFW-	HeaShr-			WtRF		Grows in rainforest; in coastal ranges and eastern edge of NT
Cyperus pulchellus R.Br.	Cyperus pulchellus	Cyperus	Cyperaceae	0.667	0.667	0.666667		0	SR + BR	655.451	PG	rhizomatous perennial sedge	PlantNet	NonE		R-	SclFW-	HeaShr-			Swa		Around swamps
Cyperus secubans K.L.Wilson	Cyperus secubans	Cyperus	Cyperaceae	0.625	0.5	0.625		9	BR	97.969	PG	Slender, tufted perennial	SpecRecords	E	RR	R-	SclFW-	HeaShr-	1		Rock		Grows in rock crevices on seasonally slightly swampy rock shelves of volcanic origin
Cyphanthera scabrella (Benth.) Miers	Cyphanthera scabrella	Cyphanthera	Solanaceae	1	1	1		4	SR + BR	3.558	MS	scrambling shrub to 1.3 m high	Plantnet	E	ERR	R-	SclFW+	HeaShr-			WSclFW		Dry or wet sclerophyll forest
Dampiera fusca Rajput & Carolin	Dampiera fusca	Dampiera	Goodeniaceae	0.684211	0.613	0.684211	0.37	26	SR + BR	260.304	LS	perennial subshrub to 30 cm high	Plantnet	E	MWIDE	R-	SclFW-	HeaShr+			Hea	R+P+	Grows in heath
Dampiera scottiana F.Muell.	Dampiera scottiana	Dampiera	Goodeniaceae	0.686	0.686	0.652174	0.436	28	SR + BR	221.015	LS	perennial subshrub to 60 cm high	Plantnet	E	MWIDE	R-	SclFW+	HeaShr+			SclFW,Hea	R+P-	Sclerophyll woodland and heath
Darwinia briggsiae Craven & S.R.Jones	Darwinia briggsiae	Darwinia	Myrtaceae	0.765	0.765	0.7	0.741	13	SR + BR + SDM	296.617	MS	Erect shrub to 1.5 m high.	Plantnet	E	MWIDE	R-	SclFW-	HeaShr+			Hea,WoFo		Heath and she-oak thickets
Darwinia camptostylis B.G.Briggs	Darwinia camptostylis	Darwinia	Myrtaceae	0.609756	0.531	0.609756	0.543	54	SR + BR + SDM	406.241	LS	Shrub to 30 cm	Plantnet	E	MWIDE	R-	SclFW-	HeaShr+			Hea,WoFo	R+P-	Heath or heathy woodland
Darwinia peduncularis B.G.Briggs	Darwinia peduncularis	Darwinia	Myrtaceae	0.524	0.345	0.45	0.524	26	SDM	170.263	MS	Divaricate shrub to 1.5 m high.	PlantNet	E	MWIDE	R-	SclFW+	HeaShr-			DSclFW		Dry sclerophyll forest
Darwinia taxifolia A.Cunn.	Darwinia taxifolia	Darwinia	Myrtaceae	0.809	0.689	0.7	0.809	49	SR + BR + SDM	272.819	LS	Erect or decumbent shrub to 1 m high.	Plantnet	E	MWIDE	R-	SclFW-	HeaShr+			Hea	R-P+	Grows in heath
Daviesia buxifolia Benth.	Daviesia buxifolia	Daviesia	Fabaceae	0.648	0.648	0.584615	0.527	77	SR + BR + SDM	384.326	MS	shrub to 2 m high.	Plantnet	E	MWIDE	R-	SclFW+	HeaShr-			DSclFW	R+	Dry eucalyptus mountain sites
Daviesia nova-anglica Crisp	Daviesia nova-anglica	Daviesia	Fabaceae	0.791667	0.743	0.791667	0.592	30	SR + BR + SDM	280.977	MS	to 2 m high	Plantnet	E	MWIDE	R-	SclFW+	HeaShr-			DSclFW,Hea	R-P+	Grows in dry sclerophyll forest, heath or woodland
Daviesia suaveolens Crisp	Daviesia suaveolens	Daviesia	Fabaceae	0.922	0.922	0.857143	0.835	25	SR + BR + SDM	160.253	TS	Arborescent shrub or small tree to 6 m high.	Plantnet	E	MWIDE	R-	SclFW+	HeaShr-			EucFW		Grows in eucalypt forest, on ridges and steep slopes
Denhamia moorei Jessup	Denhamia moorei	Denhamia	Celastraceae	0.501	0.378	0.333333	0.501	38	SDM	79.61	TS	Shrub or small tree to 6 m high	PlantNet	E	RR	R+	SclFW-	HeaShr-			CtRF,WtRF	R+	Grows in cool- and warm-temperate rainforest, also in Euc forest and ecotonal areas
Dennstaedtia davallioides (R.Br.) T.Moore	Dennstaedtia davallioides	Dennstaedtia	Dennstaedtiaceae	0.530612	0.527	0.530612	0.43	51	SR + BR	1277.62	SFC	Rhizome long-creeping	PlantNet	ME		R	SclFW+	HeaShr-			WSclFW,RFmar		Widespread, occurs on rainforest margins or moist sites in tall open forest.
Deyeuxia contracta (F.Muell. ex Hook.f.) Vickery	Deyeuxia contracta	Deyeuxia	Poaceae	0.711	0.711	0.676471	0.393	35	SR + BR	580.949	PG	perennial grass	Plantnet	NonE		R-	SclFW+	HeaShr-			EucFW,Rip		Grows in montane forests; growing in riparian open euc forest
Deyeuxia decipiens (R.Br.) Vickery	Deyeuxia decipiens	Deyeuxia	Poaceae	0.643	0.643	0.615385	0.471	40	SR + BR	899.503	PG	Erect perennial to 1 m high.	PlantNet	NonE		R-	SclFW-	HeaShr+			Hea,Swa,WoFo		Seasonally damp heathland or heathy open-woodland
Deyeuxia gunniana (Nees) Benth.	Deyeuxia gunniana	Deyeuxia	Poaceae	0.647	0.647	0.642857	0.447	80	SR + BR	993.86	PG	perennial grass	Plantnet	NonE		R-	SclFW-	HeaShr-			Swa,WoFo		Grows in shady or damp areas in forest or swamps, amongst boulders on river bank
Deyeuxia imbricata Vickery	Deyeuxia imbricata	Deyeuxia	Poaceae	0.6	0.6	0.538462	0.322	26	SR + BR	1137.46	PG	perennial grass	Plantnet	ME		R-	SclFW+	HeaShr-			EucFW		Usually grows on granitic soils
Deyeuxia mckiei Vickery	Deyeuxia mckiei	Deyeuxia	Poaceae	0.667	0.667	0.619048	0.492	21	SR + BR	904.882	PG	perennial grass	Plantnet	E	VWIDE	R-	SclFW+	HeaShr-			EucFW		Grows in mountain forests; Eucalyptus pauciflora Sieber ex Spreng., Eucalyptus dalrympleana Maiden subsp. dalrympleana and Eucalyptus obliqua
Deyeuxia microseta Vickery	Deyeuxia microseta	Deyeuxia	Poaceae	0.8	0.8	0.8		5	SR + BR	459.131	PG	tufted perennial to 1.2 m high.	PlantNet	E	MWIDE	R-	SclFW+	HeaShr-			SclFW		Grows in montane sclerophyll forest
Deyeuxia nudiflora Vickery	Deyeuxia nudiflora	Deyeuxia	Poaceae	0.665	0.6	0.611111	0.665	19	SR + BR + SDM	304.186	PG	perennial grass	Plantnet	E	MWIDE	R-	SclFW+	HeaShr-			Rip, EucFW		Shaded habitats or by creeks; Eucalyptus forest coastal lowlands
Deyeuxia parviseta Vickery	Deyeuxia parviseta	Deyeuxia	Poaceae	0.567	0.567	0.553571	0.457	57	SR + BR	1099.95	PG	perennial grass	Plantnet	ME		R+	SclFW+	HeaShr-		1	WSclFW,RF+,Gull	R+P+	Grows in damp and shady sclerophyll forest or rainforest, often in steep gorges.
Deyeuxia pungens N.G.Walsh	Deyeuxia pungens	Deyeuxia	Poaceae	0.667	0.667	0.5		6	SR	7.974	PG	perennial	PlantNet	E	ERR	R-	SclFW+	HeaShr-	1		Rock,DSclFW		Bare sandstone crags and dry rocky woodland
Deyeuxia ramosa C.M.Weiller & N.G.Walsh	Deyeuxia ramosa	Deyeuxia	Poaceae	1	1	1		0	SR + BR	0	PG	perennial grass	http://www.kew.org/data/grasses-db/www/imp11269.htm	E	ERR	R	SclFW-	HeaShr-			Rip,RF+		Usually associated with riparian vegetation, sometimes entering lowland rainforest communities; growing in warm-temperate rainforest (Acmena smithii)-Gahnia phragmites wetland ecotone.
Deyeuxia reflexa Vickery	Deyeuxia reflexa	Deyeuxia	Poaceae	0.857	0.857	0.833333		7	SR + BR	309.542	PG	perennial grass	Plantnet	E	MWIDE	R-	SclFW+	HeaShr-			EucFW		Grows in montane woodland; grassy moist open forest, euc forest
Deyeuxia scaberula Vickery	Deyeuxia scaberula	Deyeuxia	Poaceae	0.67	0.67	0.650602	0.456	92	SR + BR	595.631	PG	perennial grass	Plantnet	NonE		R-	SclFW+	HeaShr-		1	EucFW,HAlt,Gull		Elevated forests; Eucalyptus delegatensis, Moist gully head with tree ferns. Among large boulders.
Dianella prunina R.J.F.Hend.	Dianella prunina	Dianella	Hemerocallidaceae	0.565	0.565	0.545455	0.434	22	SR + BR	232.918	PG	Perennial herb	Plantnet	E	MWIDE	R-	SclFW+	HeaShr-			SclFW		Sclerophyll forest to c. 1000 m alt
Dillwynia acicularis DC.	Dillwynia acicularis	Dillwynia	Fabaceae	0.638298	0.625	0.638298	0.574	51	SR + BR + SDM	657.432	MS	shrub, mostly 1–3 m high	Plantnet	E	VWIDE	R-	SclFW+	HeaShr-			DSclFW	R-P+	Dry sclerophyll forest
Dillwynia brunioides Meisn.	Dillwynia brunioides	Dillwynia	Fabaceae	0.772	0.673	0.666667	0.772	82	SR + BR + SDM	230.495	LS	0.3–1 m high	Plantnet	E	MWIDE	R-	SclFW+	HeaShr-			DSclFW,Hea	R-P+	Dry sclerophyll forest and heath
Dillwynia crispii Jobson & P.H.Weston	Dillwynia crispii	Dillwynia	Fabaceae	0.889	0.889	0.833333	0.478	22	SR + BR	254.65	MS	0.6–2 m	Plantnet	E	MWIDE	R-	SclFW-	HeaShr+			Hea		Grows in heath on sandstone
Dillwynia palustris Jobson & P.H.Weston	Dillwynia palustris	Dillwynia	Fabaceae	0.517	0.333	0.4	0.517	18	SDM	85.619	LS	Weakly ascending to decumbent shrub 0.1–0.5 m high	PlantNet	E	RR	R-	SclFW+	HeaShr+			Swa,Hea,WoFo,HAlt		Grows in ecotone between teatree and Shagnum peaty swamps and Snow Gum woodland
Dillwynia prostrata Blakely	Dillwynia prostrata	Dillwynia	Fabaceae	0.634	0.634	0.571429	0.326	59	SR + BR	296.648	LS	Prostrate shrub	Plantnet	E	MWIDE	R-	SclFW+	HeaShr-			DSclFW,Hea	R-P+	Heath to dry sclerophyll woodland
Dillwynia rupestris Jobson & P.H.Weston	Dillwynia rupestris	Dillwynia	Fabaceae	0.9	0.9	0.846154	0.772	14	SR + BR + SDM	111.67	MS	Erect shrub 1–2 m high	Plantnet	E	MWIDE	R-	SclFW+	HeaShr-			DSclFW,Hea	R-P+	Grows in heath and dry sclerophyll forest
Dillwynia stipulifera Blakely	Dillwynia stipulifera	Dillwynia	Fabaceae	0.935	0.935	0.882353	0.821	23	SR + BR + SDM	212.462	LS	shrub 0.3–0.5 m high	Plantnet	E	MWIDE	R-	SclFW-	HeaShr-			Swa,Hea		Swamp heath
Diplodium elegans (D.L.Jones) D.L.Jones & M.A.Clem.	Diplodium elegans	Diplodium	Orchidaceae	0.593	0.593	0.583333	0.481	24	SR + BR	205.073	GF	terrestrial orchid	Plantnet	E	MWIDE	R-	SclFW+	HeaShr-			SclFW	R+P-	Moderately dense tall open sclerophyll forest
Diplodium fischii (Nicholls) D.L.Jones & M.A.Clem.	Diplodium fischii	Diplodium	Orchidaceae	0.577	0.577	0.54878	0.342	89	SR + BR	1350	GF	terrestrial orchid	Plantnet	E	EWIDE	R-	SclFW-	HeaShr-			Herb,Shr,HAlt	R+P-	Among grass and low shrubs, mainly in the highlands
Diplodium hians (D.L.Jones) D.L.Jones & M.A.Clem.	Diplodium hians	Diplodium	Orchidaceae	1	1	1		0	SR + BR	7.101	GF	terrestrial orchid	Plantnet	E	ERR	R-	SclFW+	HeaShr-			EucFW	R+P-	Open forest having a well-developed bushy shrub layer
Diplodium metcalfei (D.L.Jones) D.L.Jones & M.A.Clem.	Diplodium metcalfei	Diplodium	Orchidaceae	0.9	0.9	0.875		8	SR + BR	235.861	GF	terrestrial orchid	Plantnet	E	MWIDE	R-	SclFW+	HeaShr-			WSclFW	R+P-	Wet sclerophyll forest
Dipodium atropurpureum D.L.Jones	Dipodium atropurpureum	Dipodium	Orchidaceae	0.8	0.8	0.777778	0.603	18	SR + BR + SDM	390.881	GF	terrestrial orchid	Plantnet	E	MWIDE	R-	SclFW+	HeaShr-			WSclFW,DSclFW	R-P-	Wet and dry sclerophyll forest
Diuris eborensis D.L.Jones	Diuris eborensis	Diuris	Orchidaceae	0.929	0.929	0.909091	0.537	11	SR + BR + SDM	128.637	GF	terrestrial orchid	ALA	E	MWIDE	R-	SclFW-	HeaShr-			Rip	R+P-	Moist, grassy places near streams
Diuris ochroma D.L.Jones	Diuris ochroma	Diuris	Orchidaceae	0.615385	0.6	0.615385	0.407	14	SR + BR	920.639	GF	terrestrial orchid	ALA	E	VWIDE	R-	SclFW-	HeaShr-			Herb	R+P-	Moist grassland near Eucalyptus woodland.
Diuris subalpina D.L.Jones	Diuris subalpina	Diuris	Orchidaceae	0.696	0.696	0.65	0.307	20	SR + BR	186.309	GF	terrestrial orchid	VICFLORA	E	MWIDE	R-	SclFW-	HeaShr-			Herb,Swa,HAlt	R+P-	Montane grassland, alpine meadows and moorland
Diuris systena D.L.Jones & L.M.Copel.	Diuris systena	Diuris	Orchidaceae	1	1	1		6	SR + BR	55.388	GF	terrestrial orchid	Jones DL and Copeland LM (2012) The Orchadian 17:	E	RR	R-	SclFW-	HeaShr-			Swa	R+P-	Moist areas around margins of swamps
Dockrillia fairfaxii (F.Muell. & Fitzg.) Rauschert	Dockrillia fairfaxii	Dockrillia	Orchidaceae	0.533333	0.529	0.533333	0.454	15	SR + BR	522.999	EP	Epiphyte or rarely epilith	PlantNet	E	VWIDE	R++	SclFW-	HeaShr-			RF+	R-P-	Found in rainforest, along streams and near mangroves.
Dockrillia mortii (F.Muell.) Rauschert	Dockrillia mortii	Dockrillia	Orchidaceae	0.6	0.6	0.571429	0.428	14	SR + BR	484.95	EP	Epiphyte	PlantNet	ME		R++	SclFW-	HeaShr-			CtRF	R-P-	Grows on rainforest trees, mostly at higher altitudes; north from Barrington Tops.
Dockrillia striolata (Rchb.f.) Rauschert	Dockrillia striolata	Dockrillia	Orchidaceae	0.686275	0.673	0.686275	0.603	52	SR + BR + SDM	615.278	PF	Terrestrial orchid	Plantnet	E	VWIDE	R+	SclFW+	HeaShr-			SclFW,RF+,Rock	R-P-	Grows on rocks, rarely on trees, in exposed situations in sclerophyll forest and rainforest
Dodonaea hirsuta (Maiden & Betche) Maiden & Betche	Dodonaea hirsuta	Dodonaea	Sapindaceae	0.562	0.562	0.478261	0.388	55	SR	339.188	MS	Erect shrub to 1.5 m high.	PlantNet	E	MWIDE	R-	SclFW+	HeaShr-			DSclFW,Hea		Dry sclerophyll forest or heathland
Dodonaea megazyga (F.Muell.) F.Muell. ex Benth.	Dodonaea megazyga	Dodonaea	Sapindaceae	0.557	0.557	0.547619	0.505	49	SR + BR + SDM	775.802	TS	Erect shrub or small tree to 5 m high.	PlantNet	E	VWIDE	R	SclFW+	HeaShr-			DSclFW,RFmar		Usually grows in sclerophyll forest or on margins of rainforest
Dodonaea multijuga G.Don	Dodonaea multijuga	Dodonaea	Sapindaceae	0.55	0.55	0.540541	0.415	85	SR + BR	1158.09	MS	Erect shrub to 1.5 m high.	PlantNet	E	EWIDE	R-	SclFW+	HeaShr-			DSclFW,Rip		Dry sclerophyll forest in sandy soil often near creeks.
Dodonaea rhombifolia N.A.Wakef.	Dodonaea rhombifolia	Dodonaea	Sapindaceae	0.575	0.575	0.55102	0.498	61	SR + BR	966.071	MS	Erect shrub to 2 m high.	Plantnet	E	VWIDE	R-	SclFW+	HeaShr+			Shr,Rip	R-P+	Grows in shrubland in rocky granitic or basaltic soil by creeks, open eucalypt forest
Dodonaea serratifolia McGill.	Dodonaea serratifolia	Dodonaea	Sapindaceae	0.925	0.925	0.85	0.712	25	SR + BR + SDM	192.131	MS	Erect shrub to 1.5 m high.	Plantnet	E	MWIDE	R-	SclFW+	HeaShr-			DSclFW		Dry sclerophyll forest on granitic soils
Dracophyllum secundum R.Br.	Dracophyllum secundum	Dracophyllum	Ericaceae	0.512	0.512	0.491228	0.495	144	SR	302.431	LS	Procumbent or erect shrub to 1 m high.	PlantNet	E	MWIDE	R-	SclFW-	HeaShr-	1		Rock		Sandstone rock ledges and wet cliff faces
Dryopoa dives (F.Muell.) Vicker	Dryopoa dives	Dryopoa	Poaceae	0.571429	0.556	0.571429	0.433	25	SR + BR	580.995	PG	Erect, coarse perennial to 3 m high	PlantNet	ME		R-	SclFW+	HeaShr-			WSclFW		Tall wet sclerophyll forest of coastal ranges;
Eidothea hardeniana P.H.Weston & Kooyman	Eidothea hardeniana	Eidothea	Proteaceae	1	1	1		0	SR + BR	9.664	TT	Trees 15–40 m high	Plantnet	E	ERR	R++	SclFW-	HeaShr-			WtRF		Warm temperate rainforest in the Nightcap Range
Elaeocarpus holopetalus F.Muell.	Elaeocarpus holopetalus	Elaeocarpus	Elaeocarpaceae	0.592	0.532	0.552941	0.592	102	SR + BR + SDM	895.382	LT	rarely up to 25 m tall	ALA	E	VWIDE	R++	SclFW-	HeaShr-		1	CtRF		High altitude in gullies, rainforest; cooler rainforest to 1500 m alt.
Elaeocarpus sedentarius Maynard & Crayn	Elaeocarpus sedentarius	Elaeocarpus	Elaeocarpaceae	0.625	0.545	0.625		9	SR + BR	41.608	MT	Medium-sized tree	SpecRecords	E	RR	R+	SclFW+	HeaShr-			EucFW,RF+		This tree occurs in Brush Box ecotone areas and warm temperate rainforests.
Epacris apiculata A.Cunn.	Epacris apiculata	Epacris	Ericaceae	0.87	0.87	0.714286		9	SR + BR	14.026	LS	erect plant to 45 cm high	Plantnet	E	VRR	R-	SclFW-	HeaShr-	1		Rock		Damp situations on sandstone rock ledges
Epacris browniae Coleby	Epacris browniae	Epacris	Ericaceae	0.786	0.41	0.55	0.786	25	BR + SDM	40.663	LS	Erect, woody, virgate shrub, usually to 1 m high.	PlantNet	E	RR	R-	SclFW-	HeaShr+			Shr,Hea		Plateau communities such as scrub, montane heath; dry clifftop scrub
Epacris calvertiana F.Muell.	Epacris calvertiana	Epacris	Ericaceae	0.575	0.545	0.552632	0.575	84	SR + BR + SDM	653.55	LS	Erect to diffuse shrub, 20–100 cm,	PlantNet	E	VWIDE	R+	SclFW+	HeaShr-	1		SclFW,RF+,Rock		Cliffs and rocky areas in shrubland or on margins of sclerophyll forest or rainforest over sandstone up to 1000 m alt
Epacris crassifolia R.Br.	Epacris crassifolia	Epacris	Ericaceae	0.533	0.422	0.428571	0.533	57	SDM	420.593	LS	Procumbent or sometimes ascending shrub to c. 20 cm high	PlantNet	E	MWIDE	R-	SclFW-	HeaShr-	1		Rock		Sskeletal sandy soils on dry or wet sandstone rock ledges and crevices
Epacris decumbens (I.Telford) E.A.Br.	Epacris decumbens	Epacris	Ericaceae	1	1	1	0.67	10	SR + BR + SDM	80.731	LS	decumbent shrub	Plantnet	E	RR	R-	SclFW-	HeaShr-	1		Rock		Skeletal sandy soils on rock ledges, cliff faces and at base of sandstone cliffs at 550-950 m alt
Epacris gnidioides (Summerh.) E.A.Br.	Epacris gnidioides	Epacris	Ericaceae	1	1	1	0.923	20	SR + BR + SDM	71.153	LS	Rhizomatous shrub	Plantnet	E	RR	R-	SclFW-	HeaShr-	1		Rock		Grows in skeletal soil in sandstone rock crevices or on sandy ledges beneath cliff overhangs on the margins of open forest and heathland
Epacris hamiltonii Maiden & Betche	Epacris hamiltonii	Epacris	Ericaceae	0.9	0.9	0.833333		8	SR + BR	22.02	LS	procumbent to ascending shrub	Plantnet	E	VRR	R-	SclFW-	HeaShr-	1		Rock		Grows in skeletal sandy soils in sheltered damp rock situations
Epacris lanuginosa Labill.	Epacris lanuginosa	Epacris	Ericaceae	0.611	0.5	0.5	0.611	26	SDM	361.111	MS	Slender, erect shrub to c. 1.6 m high	PlantNet	NonE		R-	SclFW-	HeaShr+			Hea,Shr,WoFo		Wwet heathland, wet scrub and heathy forest-woodland
Epacris lithophila Crowden & Menadu	Epacris lithophila	Epacris	Ericaceae	0.6	0.5	0.6		6	BR	42.409	LS	shrub up to 30 cm high	Plantnet	E	RR	R-	SclFW-	HeaShr-	1		Rock		In crevices on rock faces, base of cliffs.
Epacris muelleri Sond.	Epacris muelleri	Epacris	Ericaceae	0.891	0.891	0.875	0.89	45	SR + BR + SDM	167.358	LS	straggly shrub	Plantnet	E	MWIDE	R-	SclFW-	HeaShr-	1		Rock		Skeletal soils on damp rock faces on sandstone
Epacris pilosa Crowden	Epacris pilosa	Epacris	Ericaceae	0.909091	0.737	0.909091	0.724	14	SR + BR + SDM	31.594	LS	Decumbent shrub	Plantnet	E	RR	R-	SclFW-	HeaShr-	1		Rock		Skeletal sandy soils in rock crevices, on rock ledges and beneath cliff
Epacris pinoidea Crowden & Menadue	Epacris pinoidea	Epacris	Ericaceae	0.6	0.6	0.555556		9	SR + BR	213.876	LS	branched shrub to 50 cm	Plantnet	E	MWIDE	R-	SclFW-	HeaShr-	1		Rock		Cliff vegetation e.g. with Dracophyllum secundum, Allania sp.
Epacris reclinata A.Cunn. ex Benth.	Epacris reclinata	Epacris	Ericaceae	0.719	0.719	0.671642	0.596	82	SR + BR + SDM	283.185	LS	shrub to 60 cm high	Plantnet	E	MWIDE	R-	SclFW+	HeaShr-	1		Rock,EucFW,Hea		Woodland and heath in skeletal sandy soils on damp sandstone cliff faces and rock ledges; Top of escarpment on SW facing rockface. Open Eucalyptus woodland (punctata and macrorhyncha) around base of rock (burnt 1994)
Epacris rigida Sieber ex Spreng.	Epacris rigida	Epacris	Ericaceae	0.588235	0.483	0.588235	0.55	25	BR + SDM	122.224	LS	Erect, bushy, lignotuberous shrub, 30–60 cm high	PlantNet	E	MWIDE	R-	SclFW-	HeaShr+			Hea		Heath on exposed sandstone ridges
Epacris robusta Benth.	Epacris robusta	Epacris	Ericaceae	0.757	0.757	0.7	0.72	78	SR + BR + SDM	192.456	LS	50–100 cm, rarely 200 cm	Plantnet	E	MWIDE	R-	SclFW-	HeaShr+	1		Hea,Rock	R-P+	Heath or often on rocky slopes on shallow soils with granite or quartzite boulders
Epacris sprengelioides (Maiden & Betche) E.A.Br.	Epacris sprengelioides	Epacris	Ericaceae	0.833	0.833	0.75	0.751	17	SR + BR + SDM	75.188	MS	Erect shrub to 150 cm high	Plantnet	E	RR	R-	SclFW-	HeaShr-	1		Rock		Restricted to skeletal sandy soils on sandstone ledges, cliff faces and rocky ground
Eucalyptus ancophila L.A.S.Johnson & K.D.Hill	Eucalyptus ancophila	Eucalyptus	Myrtaceae	0.85	0.85	0.769231	0.564	15	SR + BR + SDM	50.17	MT	to 35 m	ALA/Plantnet	E	RR	R-	SclFW-	HeaShr-			Rip	R+P+	Along creeks or in the bottom of valleys
Eucalyptus angophoroides R.T.Baker	Eucalyptus angophoroides	Eucalyptus	Myrtaceae	0.569767	0.54	0.569767	0.407	100	SR + BR	480.458	MT	to 30 or 40 m	ALA/PlantNET	E	MWIDE	R-	SclFW-	HeaShr-			Swa,WSclFW		Often near the edge of swamps, and in open forest and wet forest,
Eucalyptus apiculata R.T.Baker & H.G.Sm.	Eucalyptus apiculata	Eucalyptus	Myrtaceae	0.607	0.607	0.524272	0.589	127	SR + BR + SDM	282.875	TS	mallee to 4 m	PlantNET	E	MWIDE	R-	SclFW-	HeaShr+			Shr		Mallee shrubland.
Eucalyptus approximans Maiden	Eucalyptus approximans	Eucalyptus	Myrtaceae	0.576	0.353	0.5	0.576	22	SDM	265.915	TS	Mallee to 5 m high	PlantNet	E	MWIDE	R-	SclFW-	HeaShr+			Shr		Mallee shrubland in thin, nutrient-poor soils.
Eucalyptus badjensis Beuzev. & M.B.Welch	Eucalyptus badjensis	Eucalyptus	Myrtaceae	0.802	0.775	0.65	0.802	24	SR + BR + SDM	107.523	TT	to 45 m	PlantNET	E	MWIDE	R-	SclFW+	HeaShr-			WSclFW		Wet forest
Eucalyptus baeuerlenii F.Muell.	Eucalyptus baeuerlenii	Eucalyptus	Myrtaceae	0.795	0.767	0.758621	0.795	40	SR + BR + SDM	389.407	LT	malle to 10 or 15 m	ALA/PlantNET	E	MWIDE	R-	SclFW+	HeaShr-			SclFW	R+P+	Open forest in skeletal soil.
Eucalyptus beaniana L.A.S.Johnson & K.D.Hill	Eucalyptus beaniana	Eucalyptus	Myrtaceae	0.583	0.583	0.5		9	SR	182.637	LT	to 10 or 15/22 m	http://www.environment.gov.au/biodiversity/threatened/species/pubs/56320-conservation-advice.pdf	ME		R-	SclFW+	HeaShr-			EucFW		Shallow and sandy soils as part of woodland communities along with numerous other eucalypt species,
Eucalyptus bensonii L.A.S.Johnson & K.D.Hill	Eucalyptus bensonii	Eucalyptus	Myrtaceae	1	1	1	0.935	22	SR + BR + SDM	51.521	LT	tree or mallee to 10 m	PlantNET	E	RR	R-	SclFW-	HeaShr+			Hea	R+P+	Heath on highland plateau areas.
Eucalyptus blaxlandii Maiden & Cambage	Eucalyptus blaxlandii	Eucalyptus	Myrtaceae	0.705	0.705	0.701031	0.408	111	SR + BR	820.028	MT	to 30 m	PlantNET	E	VWIDE	R-	SclFW+	HeaShr-			WSclFW,DSclFW	R+P+	Wet or dry sclerophyll forest on moderately fertile sandy soil
Eucalyptus burgessiana L.A.S.Johnson & Blaxell	Eucalyptus burgessiana	Eucalyptus	Myrtaceae	0.516	0.192	0.378641	0.516	128	SDM	285.514	TS	Mallee to 6 m high	PlantNet	E	MWIDE	R-	SclFW-	HeaShr+			Shr		Mallee shrubland
Eucalyptus cameronii Blakely & McKie	Eucalyptus cameronii	Eucalyptus	Myrtaceae	0.5625	0.559	0.5625	0.468	103	SR + BR	567.945	TT	to 40 m	ALA/PlantNET	NonE		R-	SclFW+	HeaShr-			DSclFW,WSclFW		Locally frequent, in wet or dry sclerophyll forest
Eucalyptus codonocarpa Blakely & McKie	Eucalyptus codonocarpa	Eucalyptus	Myrtaceae	0.603774	0.586	0.603774	0.547	70	SR + BR + SDM	270.201	TS	Mallee to 6 m	PlantNET	E	MWIDE	R-	SclFW-	HeaShr+			Shr		Mallee shrubland on skeletal sandy soil on siliceous ridges
Eucalyptus consideniana Maiden	Eucalyptus consideniana	Eucalyptus	Myrtaceae	0.576271	0.561	0.576271	0.382	192	SR + BR	824.28	MT	to 30 m	ALA/PlantNET	ME		R-	SclFW+	HeaShr-			DSclFW,WoFo	R+P+	Widespread and locally abundant, in dry sclerophyll forest or woodland
Eucalyptus conspicua L.A.S.Johnson & K.D.Hill	Eucalyptus conspicua	Eucalyptus	Myrtaceae	0.514	0.514	0.47619	0.477	105	SR	374.842	LT	to 15 m	PlantNET	E	MWIDE	R-	SclFW-	HeaShr+			Hea,SclFW		Hillsides or on damp heathy flats;sclerophyll woodland
Eucalyptus corticosa L.A.S.Johnson	Eucalyptus corticosa	Eucalyptus	Myrtaceae	1	1	1	0.93	19	SR + BR + SDM	23.238	LT	to 20 m	PlantNET	E	VRR	R-	SclFW+	HeaShr-			SclFW	R+P+	Sclerophyll woodland
Eucalyptus croajingolensis L.A.S.Johnson & K.D.Hill	Eucalyptus croajingolensis	Eucalyptus	Myrtaceae	0.536	0.536	0.53125	0.295	147	SR + BR	409.283	MT	to 30 m	ALA/PlantNET	E	MWIDE	R-	SclFW+	HeaShr-			SclFW	R+P+	Wet or dry sclerophyll forest
Eucalyptus cunninghamii Sweet	Eucalyptus cunninghamii	Eucalyptus	Myrtaceae	0.821	0.726	0.655172	0.821	39	SR + BR + SDM	87.268	MS	to 2 m	ALA/PlantNET	E	RR	R-	SclFW-	HeaShr+	1		Rock	R+P+	Cliff edges and the upper edges of valleys;mallee heath
Eucalyptus dendromorpha (Blakely) L.A.S.Johnson & Blaxell	Eucalyptus dendromorpha	Eucalyptus	Myrtaceae	0.635	0.36	0.386667	0.635	96	SDM	240.123	MT	Tree to 30 m high	PlantNet	E	MWIDE	R-	SclFW+	HeaShr-			DSclFW,WSclFW		Wet or dry sclerophyll forest
Eucalyptus denticulata I.O.Cook & Ladiges	Eucalyptus denticulata	Eucalyptus	Myrtaceae	0.676	0.514	0.533333	0.676	32	SR + BR + SDM	296.909	TT	Tree to 60 m high (sometimes to 90)	PlantNet	E	MWIDE	R	SclFW+	HeaShr-			WSclFW,RFmar		Wet forests and the margins of rainforest in Victoria and New South Wales.
Eucalyptus deuaensis Boland & Gilmour	Eucalyptus deuaensis	Eucalyptus	Myrtaceae	1	1	1		7	SR + BR	15.553	TS	mallee to 4 or 5 m	ALA/PlantNET	E	VRR	R-	SclFW-	HeaShr+	1		Rock		Steep, rocky cliffs.
Eucalyptus dorrigoensis (Blakely) L.A.S.Johnson & K.D.Hill	Eucalyptus dorrigoensis	Eucalyptus	Myrtaceae	0.673	0.58	0.5625	0.673	53	SR + BR + SDM	199.799	MT	to 30 m	ALA/PlantNET	E	MWIDE	R-	SclFW+	HeaShr-			SclFW		Grassy or shrubby woodland or forest
Eucalyptus dunnii Maiden	Eucalyptus dunnii	Eucalyptus	Myrtaceae	0.644	0.644	0.527778	0.504	44	SR + BR + SDM	250.13	TT	to 50 m	ALA/PlantNET	E	MWIDE	R-	SclFW+	HeaShr-			WSclFW		wet sclerophyll forest on fertile soils
Eucalyptus elaeophloia Chappill	Eucalyptus elaeophloia	Eucalyptus	Myrtaceae	0.952	0.952	0.833333	0.252	11	SR + BR	32.047	LT	mallee 4-12 m	ALA	E	RR	R-	SclFW+	HeaShr-			EucFW,HAlt		high altitudes on the Nunniong Plateau; Dense stand of Eucalyptus pauciflora and E. stellulata with understorey of low shrubs
Eucalyptus elata Dehnh.	Eucalyptus elata	Eucalyptus	Myrtaceae	0.586207	0.576	0.586207	0.573	200	SR + BR + SDM	683.242	MT	to 30 or 40 m	ALA/PlantNET	ME		R-	SclFW-	HeaShr+	1		Rip,Rock	R-P+	Watercourses but sometimes also in undulating country, on rocky ridges or on scree slopes in forest
Eucalyptus expressa S.A.J.Bell & D.Nicolle	Eucalyptus expressa	Eucalyptus	Myrtaceae	0.75	0.714	0.692308	0.75	12	SR + BR + SDM	94.28	TT	to 40 or 45 m	ALA	E	RR	R-	SclFW+	HeaShr-		1	Rip,Gull		Locally common in moist gullies, closed forest
Eucalyptus forresterae Molyneux & Rule	Eucalyptus forresterae	Eucalyptus	Myrtaceae	0.929	0.929	0.857143		8	SR + BR	128.148	TS	mallee 2-5 m	ALA/PlantNET	E	MWIDE	R-	SclFW+	HeaShr-	1		EucFW,Rock		High, rocky sites south of the Cobberas, alpine mallee community. Associated species include: Eucalyptus pauciflora, E. kybeanensis, E. elaeophloia, E. glaucescens.
Eucalyptus fraxinoides H.Deane & Maiden	Eucalyptus fraxinoides	Eucalyptus	Myrtaceae	0.784	0.784	0.744186	0.736	114	SR + BR + SDM	343.918	TT	typically to 40 m	ALA/PlantNET	E	MWIDE	R-	SclFW+	HeaShr-			DSclFW,WSclFW	R-P+	Wet or dry sclerophyll forest
Eucalyptus fusiformis Boland & Kleinig	Eucalyptus fusiformis	Eucalyptus	Myrtaceae	0.604651	0.536	0.604651	0.476	47	SR + BR	502.708	MT	to 30 m	ALA/PlantNET	E	VWIDE	R-	SclFW+	HeaShr-			WSclFW		Wet forest on deeper soils
Eucalyptus gregsoniana L.A.S.Johnson & Blaxell	Eucalyptus gregsoniana	Eucalyptus	Myrtaceae	0.937	0.937	0.904762	0.841	61	SR + BR + SDM	353.407	TS	to 4 or 5 m	ALA/PlantNET	E	MWIDE	R-	SclFW-	HeaShr+			Shr,Hea		Mallee and heath vegetation on the mountains and tablelands
Eucalyptus hypostomatica L.A.S.Johnson & K.D.Hill	Eucalyptus hypostomatica	Eucalyptus	Myrtaceae	0.625	0.596	0.625	0.587	39	SR + BR + SDM	234.229	MT	to 30 or 40 m	ALA/PlantNET	E	MWIDE	R-	SclFW+	HeaShr-			SclFW	R+P+	Forest in isolated populations; grassy or sclerophyll forest
Eucalyptus imitans L.A.S.Johnson & K.D.Hill	Eucalyptus imitans	Eucalyptus	Myrtaceae	0.694	0.694	0.645161	0.651	37	SR + BR + SDM	148.816	LT	to 10 m	ALA/PlantNET	E	MWIDE	R-	SclFW+	HeaShr-			SclFW		Woodland on sandstone
Eucalyptus imlayensis Crisp & Brooker	Eucalyptus imlayensis	Eucalyptus	Myrtaceae	1	1	1		0	SR + BR	0	TS	mallee to 7 m	ALA/PlantNET	E	ERR	R-	SclFW-	HeaShr+	1		Rock, Shr	R+P+	Steep quartzite outcrop and is only known from the Mount Imlay National Park.
Eucalyptus kybeanensis Maiden & Cambage	Eucalyptus kybeanensis	Eucalyptus	Myrtaceae	0.578	0.578	0.357143	0.348	84	SR	352.59	TS	mallee 4-6 m	ALA/PlantNET	E	MWIDE	R-	SclFW-	HeaShr+			Shr		Mallee shrubland
Eucalyptus langleyi L.A.S.Johnson & Blaxell	Eucalyptus langleyi	Eucalyptus	Myrtaceae	0.926	0.926	0.85	0.556	30	SR + BR + SDM	47.807	TS	mallee to 6 m	ALA/PlantNET	E	RR	R-	SclFW-	HeaShr+			Shr		Mallee shrubland
Eucalyptus ligustrina DC.	Eucalyptus ligustrina	Eucalyptus	Myrtaceae	0.668	0.638	0.6375	0.668	96	SR + BR + SDM	805.678	LT	usually <10 but to 20	ALA/PlantNET	E	VWIDE	R-	SclFW+	HeaShr-			DSclFW,Hea	R+P+	Dry sclerophyll woodland or heath
Eucalyptus mackintii Kottek	Eucalyptus mackintii	Eucalyptus	Myrtaceae	0.639	0.567	0.547619	0.639	52	SR + BR + SDM	131.046	MT	Tree to 30 m tall	VicFlora	E	MWIDE	R-	SclFW+	HeaShr-			EucFW		Coarse sandy loams or clays in foothills. Growing in dense euc forest
Eucalyptus michaeliana Blakely	Eucalyptus michaeliana	Eucalyptus	Myrtaceae	0.622951	0.595	0.622951	0.535	70	SR + BR + SDM	607.166	MT	to 30 m	ALA/PlantNET	E	VWIDE	R-	SclFW+	HeaShr-			DSclFW	R+P+	Dry sclerophyll woodland
Eucalyptus moorei Maiden & Cambage	Eucalyptus moorei	Eucalyptus	Myrtaceae	0.698925	0.671	0.698925	0.558	118	SR + BR + SDM	930.106	TS	mallee usually to 6m sometimes to 10 m	ALA/PlantNET	E	VWIDE	R-	SclFW-	HeaShr+			Hea,Shr	R+P+	Mallee heath on poorly drained sandy soil
Eucalyptus muelleriana A.W.Howitt	Eucalyptus muelleriana	Eucalyptus	Myrtaceae	0.583	0.515	0.533333	0.583	147	SR + BR + SDM	697.32	TT	Tree to 40 m high	ALA/PlantNET	E	VWIDE	R-	SclFW+	HeaShr-			EucFW		Wet forest on coastal ranges and escarpments
Eucalyptus multicaulis Blakely	Eucalyptus multicaulis	Eucalyptus	Myrtaceae	0.571429	0.491	0.571429	0.505	95	BR + SDM	355.061	TS	Mallee to 8 m high;	PlantNet	E	MWIDE	R-	SclFW-	HeaShr+	1		Shr,Rock		Sandstone ridges in mallee shrubland
Eucalyptus nandewarica L.A.S.Johnson & K.D.Hill	Eucalyptus nandewarica	Eucalyptus	Myrtaceae	0.615	0.615	0.4375	0.439	19	SR	194.088	LT	Mallee or tree to 10 m high	PlantNet	E	MWIDE	R-	SclFW+	HeaShr-			SclFW,Shr		Ssclerophyll mallee shrubland
Eucalyptus notabilis Maiden	Eucalyptus notabilis	Eucalyptus	Myrtaceae	0.571	0.405	0.465347	0.571	120	SDM	732.442	MT	Tree to 30 m high	PlantNet	E	VWIDE	R-	SclFW+	HeaShr-			DSclFW,WSclFW		Wet or dry sclerophyll forest
Eucalyptus olida L.A.S.Johnson & K.D.Hill	Eucalyptus olida	Eucalyptus	Myrtaceae	1	1	1	0.877	26	SR + BR + SDM	82.278	MT	tree to 20 or 30 m	ALA/PlantNET	E	RR	R-	SclFW+	HeaShr-			DSclFW		Dry sclerophyll forest or woodland
Eucalyptus olsenii L.A.S.Johnson & Blaxell	Eucalyptus olsenii	Eucalyptus	Myrtaceae	0.861	0.829	0.666667	0.861	28	SR + BR + SDM	112.523	LT	to 20 m	PlantNET	E	MWIDE	R-	SclFW+	HeaShr-			DSclFW		Dry sclerophyll woodland
Eucalyptus ophitica L.A.S.Johnson & K.D.Hill	Eucalyptus ophitica	Eucalyptus	Myrtaceae	0.941	0.941	0.857143		9	SR + BR	98.432	LT	10 to 15 m	ALA/PlantNET	E	RR	R-	SclFW+	HeaShr-			EucFW,Rock,Serp	R+P+	Red clay-loams over serpentenite; dry ridges
Eucalyptus oreades R.T.Baker	Eucalyptus oreades	Eucalyptus	Myrtaceae	0.567901	0.529	0.567901	0.477	104	SR + BR	759.103	TT	to 40 m	ALA/PlantNET	E	VWIDE	R-	SclFW+	HeaShr-			DSclFW,WSclFW	R-P+	Wet or dry sclerophyll forest
Eucalyptus pachycalyx Maiden & Blakely	Eucalyptus pachycalyx	Eucalyptus	Myrtaceae	0.725	0.725	0.583333	0.394	16	SR + BR	511.59	LT	10 to 15 m	ALA/PlantNET	E	VWIDE	R-	SclFW+	HeaShr-			EucFW,Rock		Open forest on hills near granite outcrops
Eucalyptus paliformis L.A.S.Johnson & Blaxell	Eucalyptus paliformis	Eucalyptus	Myrtaceae	1	1	1	0.818	20	SR + BR + SDM	55.603	LT	to 12 m, no lignotuber	ALA	E	RR	R-	SclFW+	HeaShr-			EucFW		Forest and woodland on a broad, high ridge
Eucalyptus parvula L.A.S.Johnson & K.D.Hill	Eucalyptus parvula	Eucalyptus	Myrtaceae	0.818	0.818	0.688889	0.632	57	SR + BR + SDM	132.409	LT	10-15 m	ALA/PlantNET	E	MWIDE	R-	SclFW+	HeaShr-			EucFW,Swa,HAlt		Grassy woodland on damp flats in high cold area
Eucalyptus phoenix Molyneux & Forrester	Eucalyptus phoenix	Eucalyptus	Myrtaceae	1	1	1		0	SR + BR	0.009	TS	mallee to 5 m	ALA	E	ERR	R-	SclFW+	HeaShr-			EucFW,HAlt		Subalpine woodland at an altitude of about 1,360 m
Eucalyptus psammitica L.A.S.Johnson & K.D.Hill	Eucalyptus psammitica	Eucalyptus	Myrtaceae	0.52	0.488	0.52	0.435	29	BR	279.227	MT	Tree to 20 m high	PlantNet	E	MWIDE	R-	SclFW+	HeaShr-			DSclFW		Dry sclerophyll woodland
Eucalyptus pyrocarpa L.A.S.Johnson & Blaxell	Eucalyptus pyrocarpa	Eucalyptus	Myrtaceae	0.533	0.313	0.305556	0.533	45	SDM	247.924	MT	Tree to 30 m high	PlantNet	E	MWIDE	R-	SclFW+	HeaShr-			WSclFW		Wet sclerophyll or grassy coastal forest
Eucalyptus retinens L.A.S.Johnson & K.D.Hill	Eucalyptus retinens	Eucalyptus	Myrtaceae	0.551	0.333	0.463415	0.551	49	SDM	194.747	LT	Tree to 20 m high	PlantNet	E	MWIDE	R-	SclFW+	HeaShr-		1	Gull, EucFW		Steep upper slopes of gorges in the upper Macleay and Guy Fawkes Rivers; open forest of Eucalyptus
Eucalyptus rudderi Maiden	Eucalyptus rudderi	Eucalyptus	Myrtaceae	0.812	0.812	0.727273	0.4	11	SR + BR	159.704	MT	30-40 m	ALA/PlantNET	E	MWIDE	R-	SclFW+	HeaShr-			DSclFW,WSclFW		Wet or dry sclerophyll forest
Eucalyptus rummeryi Maiden	Eucalyptus rummeryi	Eucalyptus	Myrtaceae	0.666667	0.516	0.666667	0.576	20	SR + BR + SDM	151.54	TT	Tree to 40 m high	PlantNet	E	MWIDE	R	SclFW+	HeaShr-			WSclFW,RFmar		Wet or grassy forest; semi-rainforest site; with Tristania conferta, Syncarpia glomulifera,E. punctata, E. maculata.
Eucalyptus saxatilis J.B.Kirkp. & Brooker	Eucalyptus saxatilis	Eucalyptus	Myrtaceae	0.508	0.508	0.388889	0.25	33	SR	52.758	LT	mallee to 8 or 10 m	ALA/PlantNET	E	RR	R-	SclFW+	HeaShr-			EucFW,Rock	R+P+	Rocky sites
Eucalyptus scias L.A.S.Johnson & K.D.Hill	Eucalyptus scias	Eucalyptus	Myrtaceae	0.645	0.645	0.577778	0.499	108	SR + BR	1316.97	LT	rarely to 20 m	PlantNET	E	EWIDE	R-	SclFW+	HeaShr-			DSclFW,WSclFW		Wet or dry sclerophyll forest
Eucalyptus scopulorum K.D.Hill	Eucalyptus scopulorum	Eucalyptus	Myrtaceae	1	1	1		1	SR + BR	0.513	LT	typically to 8 m	ALA/PlantNET	E	ERR	R-	SclFW-	HeaShr-	1		Rock,EucFW		Crevices on steep acid porphyry cliffs
Eucalyptus smithii R.T.Baker	Eucalyptus smithii	Eucalyptus	Myrtaceae	0.574	0.574	0.537037	0.515	140	SR + BR + SDM	530.581	TT	to 45 m	ALA/PlantNET	E	VWIDE	R-	SclFW+	HeaShr-			SclFW		Well-watered valleys, Eucalyptus forest
Eucalyptus sp. Howes Swamp Creek (M.Doherty 26)	Eucalyptus sp. Howes Swamp Creek	Eucalyptus	Myrtaceae	1	1	1		0	SR + BR	2.015	MT	to 25 m	https://www.environment.nsw.gov.au/threatenedSpeciesApp/profile.aspx?id=10900	E	ERR	R-	SclFW-	HeaShr-			Swa		Part of a large wetland complex comprising eight swamps
Eucalyptus stenostoma L.A.S.Johnson & Blaxell	Eucalyptus stenostoma	Eucalyptus	Myrtaceae	0.86	0.86	0.852941	0.799	40	SR + BR + SDM	81.405	MT	Typically to 25 m	ALA/PlantNET	E	RR	R-	SclFW+	HeaShr-			DSclFW	R-P+	Dry woodland on shallow somewhat infertile soils
Eucalyptus stricta Sieber ex Spreng.	Eucalyptus stricta	Eucalyptus	Myrtaceae	0.627	0.627	0.588517	0.61	267	SR + BR + SDM	413.826	TS	Mallee 5-7 m	ALA/PlantNET	E	MWIDE	R-	SclFW-	HeaShr+			Hea,Shr	R+P+	Mallee heath on poorly drained shallow sandy soils;
Eucalyptus sturgissiana L.A.S.Johnson & Blaxell	Eucalyptus sturgissiana	Eucalyptus	Myrtaceae	0.827586	0.81	0.827586	0.693	45	SR + BR + SDM	82.177	TS	mallee to 5 m	ALA/PlantNET	E	RR	R-	SclFW-	HeaShr+			Hea,Swa	R+P+	Emergent in low shrub heath on sandy swampy soils
Eucalyptus tetrapleura L.A.S.Johnson	Eucalyptus tetrapleura	Eucalyptus	Myrtaceae	0.502	0.363	0.342105	0.502	51	SDM	87.143	MT	Tree to 30 m high	PlantNet	E	RR	R-	SclFW+	HeaShr-			WSclFW		Wet sclerophyll forest on moderately fertile soil,
Eucalyptus triflora (Maiden) Blakely	Eucalyptus triflora	Eucalyptus	Myrtaceae	0.88	0.88	0.84375	0.876	50	SR + BR + SDM	135.022	LT	to 12-15 m	ALA/PlantNET	E	MWIDE	R-	SclFW-	HeaShr+	1		Hea,WoFo,Rock		Sandstone boulders in higher areas, sometimes in heath, open forest or woodland
Eucalyptus wilcoxii Boland & Kleinig	Eucalyptus wilcoxii	Eucalyptus	Myrtaceae	0.753	0.727	0.666667	0.753	10	SR + BR + SDM	129.065	LT	mallee or tree 10-15 m	ALA/PlantNET	E	MWIDE	R-	SclFW+	HeaShr-			SclFW		Locally frequent, in sclerophyll forest on steep slopes
Eucalyptus williamsiana L.A.S.Johnson & K.D.Hill	Eucalyptus williamsiana	Eucalyptus	Myrtaceae	0.606	0.606	0.590909	0.466	53	SR + BR	283.586	LT	to 20 m, often less	ALA/PlantNET	E	MWIDE	R-	SclFW+	HeaShr-			DSclFW		Dry sclerophyll woodland
Eucryphia moorei F.Muell.	Eucryphia moorei	Eucryphia	Cunoniaceae	0.666	0.632	0.586957	0.666	117	SR + BR + SDM	421.45	MT	Up to 30 m	Rainforest trees of mainland south-eastern Australia	E	MWIDE	R++	SclFW-	HeaShr-			WtRF,CtRF	R+	Common in warm-temperate rainforest and often the dominant in cool-temperate rainforest,
Euphrasia bowdeniae W.R.Barker	Euphrasia bowdeniae	Euphrasia	Scrophulariaceae	0.571429	0.444	0.571429		7	BR	17.358	PF	Perennial herb	PlantNet	E	VRR	R-	SclFW-	HeaShr-	1		Rock		Grows on sandstone cliffs in shallow soil on ledges or sometimes trailing over rock
Euryomyrtus denticulata (Maiden & Betche) Trudgen	Euryomyrtus denticulata	Euryomyrtus	Myrtaceae	0.967	0.967	0.944444	0.468	19	SR + BR	168.457	LS	Spreading, decumbent or prostrate shrub to 20 cm high	PlantNet	E	MWIDE	R-	SclFW-	HeaShr+			Hea,SclFW,HAlt		Heath and on margins of sclerophyll fores
Fimbristylis furva R.Br.	Fimbristylis furva	Fimbristylis	Cyperaceae	1	1	1		0	SR + BR	86.41	PG	sedge	ALA	NonE		R-	SclFW-	HeaShr-			Trop, WoFo		Subtropical to tropical woodlands, marshes
Gahnia filifolia (C.Presl) Kuek. ex Benl	Gahnia filifolia	Gahnia	Cyperaceae	0.875	0.875	0.833333	0.638	20	SR + BR + SDM	233.315	PG	perennial sedge	ALA/PlantNET ; RFK	E	MWIDE	R-	SclFW+	HeaShr-			EucFW		Open woodland; open eucalypt woodland with sedge understorey
Gahnia melanocarpa R.Br.	Gahnia melanocarpa	Gahnia	Cyperaceae	0.551	0.551	0.532374	0.493	146	SR + BR	1375.03	PG	Tufted perennial	PlantNet	E	EWIDE	R+	SclFW+	HeaShr-			WSclFW,WtRF		Grows in wet sclerophyll forest and rainforest.
Gahnia subaequiglumis S.T.Blake	Gahnia subaequiglumis	Gahnia	Cyperaceae	0.595	0.595	0.575758	0.46	74	SR + BR	1066.8	PG	perennial sedge	PlantNET	E	EWIDE	R-	SclFW+	HeaShr-			Swa,Hea,WoFo	R+	Swamps and in drier situations in heath, woodland and open forest.
Galium liratum N.A.Wakef.	Galium liratum	Galium	Rubiaceae	0.574	0.574	0.566667	0.525	65	SR + BR + SDM	924.358	AF	Creeping or procumbent annual or biennial	PlantNET	E	VWIDE	R-	SclFW+	HeaShr-			SclFW,Rock	R+	Moist sites in sclerophyll forest or woodland, often among rocks
Galium roddii Ehrend. & McGill.	Galium roddii	Galium	Rubiaceae	0.833333	0.833	0.833333		5	SR + BR	11.313	PF	Caespitose perennial;	PlantNET	E	VRR	R-	SclFW-	HeaShr-	1		Rock		Crevices and in gravel at foot of clefts in limestone
Gentiana baeuerlenii L.G.Adams	Gentiana baeuerlenii	Gentiana	Gentianaceae	1	1	1		0	SR + BR	0	AF	Annual herb 2–4 cm high	PlantNet	E	ERR	R-	SclFW-	HeaShr-			Herb,Swa		Grows in damp places in short turf
Gentiana bredboensis L.G.Adams	Gentiana bredboensis	Gentiana	Gentianaceae	1	1	1		0	SR + BR	0	AF	Annual or possibly biennial herb	PlantNET	E	ERR	R-	SclFW-	HeaShr+			Swa,Shr		Margins of wet seepage slopes in pasture, in granitic sandy soil; closely grazed turf amongst Baeckea-Leptospermum thickets.
Gentiana wissmannii J.B.Williams	Gentiana wissmannii	Gentiana	Gentianaceae	0.941	0.941	0.916667	0.933	15	SR + BR + SDM	28.071	AF	annual herb	PlantNET	E	RR	R-	SclFW-	HeaShr-			Swa,Herb,Rip		Margins of swamps, low moist turf near streams, damp meadows
Gentianella cunninghamii (L.G.Adams) Glenny	Gentianella cunninghamii	Gentianella	Gentianaceae	0.642	0.642	0.6	0.426	49	SR + BR	510.593	AF	monocarpic forb	Vicflora	NonE		R-	SclFW-	HeaShr+			Herb,HAlt		Montane to subalpine tall heathland
Geranium graniticola Carolin	Geranium graniticola	Geranium	Geraniaceae	0.625	0.625	0.625		8	SR + BR	68.537	AF	Plant monocarpic	PlantNET	E	RR	R-	SclFW+	HeaShr-			EucFW,HAlt		Grows in woodland, often in disturbed sites; chiefly at higher altitudes f
Geranium obtusisepalum Carolin	Geranium obtusisepalum	Geranium	Geraniaceae	0.590909	0.533	0.590909	0.352	27	SR + BR	123.855	PF	Ascending to decumbent perennial herb	PlantNET	E	MWIDE	R-	SclFW+	HeaShr-			EucFW,Herb,HAlt		Grows in woodland and grassland at higher altitudes; margins of Eucalyptus pauciflora low open woodland in sub-alpine herbfield
Gompholobium aspalathoides A.Cunn. ex Benth.	Gompholobium aspalathoides	Gompholobium	Fabaceae	0.571	0.571	0.5	0.326	63	SR	885.226	MS	shrub to 2 m high	PlantNET	E	VWIDE	R-	SclFW-	HeaShr+			Hea,WoFo,DSclFW		Heathland, woodland or dry sclerophyll forest,
Gompholobium uncinatum A.Cunn. ex Benth.	Gompholobium uncinatum	Gompholobium	Fabaceae	0.576	0.576	0.545455	0.335	48	SR + BR	660.958	LS	decumbent shrub to c. 35 cm high,	PlantNET	E	VWIDE	R-	SclFW+	HeaShr-			DSclFW,Hea	R-P+	Dry sclerophyll forest and heath on sandstone or granite
Gonocarpus hirtus Orchard	Gonocarpus hirtus	Gonocarpus	Haloragaceae	0.583333	0.523	0.583333	0.407	39	SR + BR	358.724	LS	protologue- weak scrambling subshrub; subshrub to 40(-70) cm high;	PlantNET	E	MWIDE	R-	SclFW+	HeaShr-			EucFW,Shr		Woodland or shrubland; heath; Eucalyptus campanulata - E. brunnea shrubby open forest with Banksia integrifolia.
Goodenia decurrens R.Br.	Goodenia decurrens	Goodenia	Goodeniaceae	0.578947	0.551	0.578947	0.41	45	SR + BR	263.291	LS	subshrub to 80 cm high	PlantNET	E	MWIDE	R-	SclFW+	HeaShr-			DSclFW		Grows in dry sclerophyll forest,
Goodenia glomerata Maiden & Betche	Goodenia glomerata	Goodenia	Goodeniaceae	0.704	0.704	0.666667	0.649	23	SR + BR + SDM	91.28	PF	Herb to 50 cm high, woody at base,	PlantNET	E	RR	R-	SclFW-	HeaShr-			Swa		Grows in swamps and seepages on sandstones and conglomerates
Goodenia rostrivalvis Domin	Goodenia rostrivalvis	Goodenia	Goodeniaceae	0.729	0.385	0.444444	0.729	11	SDM	43.86	LS	Ascending ± glossy shrub to c. 60 cm high	PlantNet	E	RR	R-	SclFW-	HeaShr-	1		Rock		Damp south-facing sandstone cliffs
Grevillea acanthifolia A.Cunn.	Grevillea acanthifolia	Grevillea	Proteaceae	0.808	0.808	0.769231	0.579	76	SR + BR + SDM	949.222	MS	erect shrub 1–3 m high.	PlantNET	E	VWIDE	R-	SclFW-	HeaShr-			Swa,HAlt	R-P+	Higher altitudes and in wet or boggy areas
Grevillea acerata McGill.	Grevillea acerata	Grevillea	Proteaceae	0.96	0.913	0.916667	0.96	31	SR + BR + SDM	55.253	MS	shrub 0.6–1.3 m	PlantNET	E	RR	R-	SclFW+	HeaShr-			DSclFW,Hea	R+P+	Woodland, forest and heath;dry sclerophyll forest.
Grevillea arenaria R.Br.	Grevillea arenaria	Grevillea	Proteaceae	0.55	0.55	0.521212	0.279	191	SR + BR	876.099	MS	shrub 1–3 m high.	PlantNET	E	VWIDE	R-	SclFW+	HeaShr-			EucFW	R-P+	Sandy soils in open forests
Grevillea aspleniifolia Knight	Grevillea aspleniifolia	Grevillea	Proteaceae	0.667	0.667	0.666667		0	SR + BR	166.165	TS	Spreading shrub 1–5 m high.	PlantNet	E	MWIDE	R-	SclFW+	HeaShr-			EucFW		Open rocky or moist sites in eucalypt woodland,
Grevillea banyabba Olde & Marriott	Grevillea banyabba	Grevillea	Proteaceae	1	1	1	0.737	14	SR + BR + SDM	27.458	MS	shrub 1–1.5 m	PlantNET	E	RR	R-	SclFW+	HeaShr-			SclFW		Sclerophyll forest
Grevillea baueri R.Br.	Grevillea baueri	Grevillea	Proteaceae	0.661	0.661	0.56962	0.651	98	SR + BR + SDM	182.69	MS	0.5–2 m high.	PlantNET	E	MWIDE	R-	SclFW+	HeaShr-			DSclFW,Hea		Dry sclerophyll woodland or heath
Grevillea beadleana McGill.	Grevillea beadleana	Grevillea	Proteaceae	0.708	0.708	0.666667	0.413	20	SR + BR	179.439	MS	0.8–2.5 m	PlantNET	E	MWIDE	R-	SclFW-	HeaShr-	1		Rock	R+P+	Sheer granite scarps
Grevillea burrowa Molyneux & Forrester	Grevillea burrowa	Grevillea	Proteaceae	1	1	1		4	SR + BR	3	TS	1.5–4(–6) m	Vicflora	E	ERR	R-	SclFW+	HeaShr-	1		EucFW,Rock		Rocky areas and woodland, Mt Burrowa
Grevillea diminuta L.A.S.Johnson	Grevillea diminuta	Grevillea	Proteaceae	0.691	0.421	0.541667	0.691	42	BR + SDM	43.948	LS	Spreading shrub, 0.3–1 m high.	PlantNet	E	RR	R-	SclFW+	HeaShr-			SclFW,HAlt		Sub-alpine sclerophyll woodland
Grevillea epicroca Stajsic & Molyneux	Grevillea epicroca	Grevillea	Proteaceae	0.874	0.867	0.857143	0.874	11	SR + BR + SDM	33.997	MS	Shrub 1–2.5 m high.	PlantNET	E	RR	R-	SclFW+	HeaShr-			EucFW		Tall moist eucalypt forest,
Grevillea evansiana MacKee	Grevillea evansiana	Grevillea	Proteaceae	0.919	0.905	0.862069	0.919	35	SR + BR + SDM	103.686	LS	rarely more than 0.5 m high.	PlantNET	E	MWIDE	R-	SclFW+	HeaShr-			DSclFW,Swa	R-P+	Dry sclerophyll forest or woodland, occasionally in swampy heath,
Grevillea guthrieana Olde & Marriott	Grevillea guthrieana	Grevillea	Proteaceae	0.714286	0.639	0.714286	0.572	20	SR + BR + SDM	216.675	MS	1.5–2 m high.	PlantNET	E	MWIDE	R-	SclFW+	HeaShr-			EucFW,Rip	R+P+	Grows in sandstone derived loams on creek lines in moist eucalypt forest,
Grevillea imberbis Makinson	Grevillea imberbis	Grevillea	Proteaceae	0.833	0.833	0.75	0.652	11	SR + BR + SDM	161.898	LS	low shrub 0.2–0.4 m	PlantNET	E	MWIDE	R-	SclFW-	HeaShr+			Hea,WoFo		Moist low heath or on heathy woodland margins
Grevillea irrasa Makinson	Grevillea irrasa	Grevillea	Proteaceae	0.61	0.404	0.565217	0.61	42	BR + SDM	134.665	MS	1.5–3 m high.	PlantNet	E	MWIDE	R-	SclFW+	HeaShr-			DSclFW		Dry sclerophyll forest
Grevillea jephcottii J.H.Willis	Grevillea jephcottii	Grevillea	Proteaceae	0.971	0.971	0.947368	0.694	26	SR + BR + SDM	25.909	MS	1-3 m	PlantNET	E	RR	R-	SclFW+	HeaShr-	1		DSclFW,Rock	R-P+	Rocky situations in dry sclerophyll forest,
Grevillea kedumbensis (McGill.) Olde & Marriott	Grevillea kedumbensis	Grevillea	Proteaceae	0.938	0.938	0.909091	0.611	15	SR + BR + SDM	77.434	LS	ignotuberous shrub 0.2–1 m high.	PlantNET	E	RR	R-	SclFW+	HeaShr-			DSclFW	R+	Dry sclerophyll forest
Grevillea laurifolia Sieber ex Spreng.	Grevillea laurifolia	Grevillea	Proteaceae	0.792	0.635	0.632653	0.792	56	SR + BR + SDM	124.3	LS	Prostrate trailing shrub	PlantNET	E	MWIDE	R-	SclFW+	HeaShr-			DSclFW	R+P+	The habitat is open sclerophyll forest
Grevillea linsmithii McGill.	Grevillea linsmithii	Grevillea	Proteaceae	0.826087	0.689	0.826087	0.662	29	SR + BR + SDM	370.732	MS	shrub 0.7–2 m	PlantNET	E	MWIDE	R-	SclFW+	HeaShr-	1		DSclFW,Rock		Rocky situations in dry sclerophyll forests
Grevillea mollis Olde & Molyneux	Grevillea mollis	Grevillea	Proteaceae	1	1	1		6	SR + BR	64.216	MS	1–2 m high.	PlantNET	E	RR	R-	SclFW+	HeaShr-			EucFW		Tall eucalyptus forest
Grevillea molyneuxii McGill.	Grevillea molyneuxii	Grevillea	Proteaceae	1	1	1	0.82	12	SR + BR + SDM	15.784	LS	0.2–1.0 m	PlantNET	E	VRR	R-	SclFW+	HeaShr-			DSclFW	R-P+	Dry sclerophyll communities
Grevillea neurophylla Gand.	Grevillea neurophylla	Grevillea	Proteaceae	0.583333	0.562	0.583333	0.367	49	SR + BR	470.295	MS	shrub 1–2.5 m high; sometimes rhizomatous.	PlantNET	E	MWIDE	R-	SclFW+	HeaShr-			Rip		Often near watercourses; open sandy, low heathy forest.
Grevillea oxyantha Makinson	Grevillea oxyantha	Grevillea	Proteaceae	0.552632	0.526	0.552632	0.528	110	SR + BR + SDM	206.022	MS	Shrub 1–3 m high.	PlantNet	E	MWIDE	R-	SclFW-	HeaShr-	1		Rock,Rip		Rocky places, near cliffs or occasionally near streams.
Grevillea pachylostyla (McGill.) Olde & Marriott	Grevillea pachylostyla	Grevillea	Proteaceae	1	1	1		8	SR + BR	28.21	MS	to 1.5 m	PlantNET	E	RR	R-	SclFW-	HeaShr-	1		Rock,Rip		Rocky granite outcrops and near streams.
Grevillea parvula Molyneux & Stajsic	Grevillea parvula	Grevillea	Proteaceae	0.923077	0.899	0.923077	0.736	51	SR + BR + SDM	174.242	MS	usually 1–2 m high;	PlantNET	E	MWIDE	R-	SclFW-	HeaShr-			Rip,WoFo		Riparian sites, but also in woodland and open forest.
Grevillea patulifolia Gand.	Grevillea patulifolia	Grevillea	Proteaceae	0.571	0.571	0.53125	0.524	76	SR + BR + SDM	404.992	MS	shrub 0.8–2 m hig	PlantNET	E	MWIDE	R-	SclFW-	HeaShr+			Hea,WoFo		Moist heath or woodland-heath associations
Grevillea phylicoides R.Br.	Grevillea phylicoides	Grevillea	Proteaceae	0.579	0.373	0.387755	0.579	58	SDM	241.049	MS	Shrub 1–2 m high	PlantNet	E	MWIDE	R-	SclFW+	HeaShr+			Hea,DSclFW		Dry sclerophyll woodland or heath,
Grevillea polychroma (Molyneux & Stajsic) Molyneux & Stajsic	Grevillea polychroma	Grevillea	Proteaceae	0.818182	0.81	0.818182	0.736	27	SR + BR + SDM	132.071	MS	1–3 m high,	Vicflora	E	MWIDE	R-	SclFW+	HeaShr-			Rip,WoFo		Riparian sites, and open woodland to tall open forest.
Grevillea renwickiana F.Muell.	Grevillea renwickiana	Grevillea	Proteaceae	0.84	0.84	0.8	0.539	17	SR + BR + SDM	164.881	LS	rostrate root-suckering shrub	PlantNET	E	MWIDE	R-	SclFW+	HeaShr-			DSclFW	R+P-	Open dry sclerophyll forest
Grevillea rhizomatosa Olde & Marriott	Grevillea rhizomatosa	Grevillea	Proteaceae	0.962	0.962	0.916667	0.927	16	SR + BR + SDM	27.865	LS	Rhizomatous bushy shrub 0.3–1 m high.	PlantNET	E	RR	R-	SclFW+	HeaShr-			SclFW,Rip	R+P-	Sandy soil in sclerophyll forest usually near creek lines
Grevillea rhyolitica Makinson	Grevillea rhyolitica	Grevillea	Proteaceae	0.956	0.956	0.875	0.912	22	SR + BR + SDM	41.355	MS	0.5–2 m high.	PlantNET	E	RR	R-	SclFW-	HeaShr+			WoFo		Moist areas in shrubland, forest and woodland; dry forest, with rocky slopes.
Grevillea scortechinii (F.Muell. ex Scort.) F.Muell.	Grevillea scortechinii	Grevillea	Proteaceae	0.678571	0.627	0.678571	0.318	32	SR + BR	282.747	LS	Prostrate to procumbent shrub, to 0.5 m high	PlantNET	E	MWIDE	R-	SclFW+	HeaShr-			SclFW	R-P+	Grows in sclerophyll woodland
Grevillea viridiflava Makinson	Grevillea viridiflava	Grevillea	Proteaceae	0.562	0.562	0.526316	0.297	49	SR + BR	116.782	LS	0.5–1 m high, often rhizomatous..	PlantNET	E	MWIDE	R-	SclFW+	HeaShr-			DSclFW	R+	Low dry sclerophyll forest
Grevillea willisii R.V.Sm. & McGill.	Grevillea willisii	Grevillea	Proteaceae	0.733333	0.533	0.733333	0.353	21	SR + BR	89.176	MS	Spreading to erect shrub 0.5–5 m high.	PlantNET	E	RR	R-	SclFW-	HeaShr-	1		Rock,Rip		Rocky granite outcrops and near streams
Hackelia latifolia (R.Br.) Dimon & M.A.M.Renner	Hackelia latifolia	Hackelia	Boraginaceae	0.527	0.413	0.4	0.527	58	SDM	1214.03	PF	Decumbent herb	PlantNet	NonE		R	SclFW+	HeaShr-			WSclFW,RFmar		Grows in moist sclerophyll forest and along rainforest margins.
Hakea constablei L.A.S.Johnson	Hakea constablei	Hakea	Proteaceae	0.761	0.6	0.705882	0.761	23	SR + BR + SDM	114.912	TS	Open shrub, 6–7 m high,	PlantNET	E	MWIDE	R-	SclFW+	HeaShr-			DSclFW,Rock	R-P+	Dry sclerophyll forest on rocky outcrops
Hakea dactyloides (Gaertn.) Cav.	Hakea dactyloides	Hakea	Proteaceae	0.528	0.528	0.5	0.419	225	SR	1072.17	MS	Shrub 1–3 m high	PlantNet	E	EWIDE	R-	SclFW-	HeaShr+			Hea,DSclFW		Widespread, growing mostly on sandy soils in heath, dry sclerophyll forest and woodland.
Hakea dohertyi Haegi	Hakea dohertyi	Hakea	Proteaceae	0.75	0.75	0.75	0.524	10	SR + BR + SDM	100.957	MS	Erect shrub to 3 m high; lignotuber absent.	PlantNET	E	MWIDE	R-	SclFW+	HeaShr-			DSclFW	R-P+	Grows in dry sclerophyll forest
Hakea eriantha R.Br.	Hakea eriantha	Hakea	Proteaceae	0.545833	0.517	0.545833	0.454	253	SR + BR	1449.79	LT	Shrub or rarely a small tree to 10 m high	PlantNet	E	EWIDE	R-	SclFW+	HeaShr-			WSclFW		Wet sclerophyll forest and woodland
Hakea fraseri R.Br.	Hakea fraseri	Hakea	Proteaceae	0.625	0.25	0.625	0.464	13	BR	74.754	TS	Shrub 3–4 m high	PlantNet	NonE		R-	SclFW+	HeaShr-	1	1	Rock,Gull		Dry rocky slopes of the upper Macleay R. gorges; open euc forest
Hakea lissosperma R.Br.	Hakea lissosperma	Hakea	Proteaceae	0.545	0.545	0.490196	0.432	56	SR	340.048	TS	Spreading shrub to 4 m high,	PlantNET	NonE		R-	SclFW+	HeaShr-			WoFo,HAlt		Subalpine woodland
Hakea macraeana F.Muell.	Hakea macraeana	Hakea	Proteaceae	0.748	0.607	0.644737	0.748	94	SR + BR + SDM	256.212	LT	Shrub to 10 m high,	PlantNET	E	MWIDE	R-	SclFW+	HeaShr-	1		Rock, EucFW, Hea	R-P+	Rocky sites above 800 m alt; dry shrublands, euc woodland
Hakea macrorrhyncha W.R.Barker	Hakea macrorrhyncha	Hakea	Proteaceae	0.84	0.84	0.823529	0.413	18	SR + BR	118.12	TS	Shrub or tree 1.8–6 m high	PlantNET	E	MWIDE	R-	SclFW-	HeaShr+			Hea	R-P+	Heath in granite country
Hakea pachyphylla Sieber ex Spreng.	Hakea pachyphylla	Hakea	Proteaceae	0.774	0.774	0.769231	0.567	28	SR + BR + SDM	278.772	MS	Compact shrub 0.3–2 m high, young growth sparsely pubescent; lignotuber absent.	PlantNET	E	MWIDE	R-	SclFW-	HeaShr+			Hea,Swa		Heath or mallee-heath, usually on exposed sites, sometimes in swampy areas or along creeks
Haloragis exalata F.Muell.	Haloragis exalata	Haloragis	Haloragaceae	0.538	0.521	0.457143	0.538	38	SR + SDM	1096.31	MS	Shrub to 1.5 m high	PlantNet	NonE		R-	SclFW-	HeaShr-			Rip		Damp places near watercourses
Haloragodendron gibsonii Peter G.Wilson & M.L.Moody	Haloragodendron gibsonii	Haloragodendron	Haloragaceae	1	1	1		8	SR + BR	104.635	LS	shrub up to 1 m tall;	PlantNET	E	MWIDE	R-	SclFW-	HeaShr+		1	Rip,Gull,WoFo		Sheltered gullies and on creek banks in open forest but also in heath
Haloragodendron monospermum (F.Muell.) Orchard	Haloragodendron monospermum	Haloragodendron	Haloragaceae	0.889	0.889	0.84	0.713	30	SR + BR + SDM	211.695	MS	Erect shrub 1–2 m high;	PlantNET	E	MWIDE	R-	SclFW-	HeaShr+			Shr,Hea,DSclFW	R-P+	Scrub, heath and dry sclerophyll forest
Hannafordia shanesii F.Muell.	Hannafordia shanesii	Hannafordia	Malvaceae	0.533	0.533	0.363636	0.093	12	SR	496.249	MS	shrub up to 2m	Flora of SE QLD	NonE		R-	SclFW+	HeaShr-	1		EucFW, Rock		Subtropical vegetation; rocky barren peaks; open eucalypt woodland
Hibbertia acaulothrix Toelken	Hibbertia acaulothrix	Hibbertia	Dilleniaceae	0.667	0.667	0.666667		0	SR + BR	217.386	LS	Erect shrubs up to 1.1 m tall,	PlantNET	E	MWIDE	R-	SclFW+	HeaShr-			EucFW		Eucalyptus sieberi woodland
Hibbertia acuminata B.J.Conn	Hibbertia acuminata	Hibbertia	Dilleniaceae	0.647059	0.611	0.647059	0.504	18	SR + BR + SDM	226.536	LS	Erect shrub 30–100 cm high	PlantNET	NonE		R-	SclFW+	HeaShr-			WoFo, Wide		Coastal headlands to the ranges, euc forest, shrubland
Hibbertia circinata K.L.McDougall & G.T.Wright	Hibbertia circinata	Hibbertia	Dilleniaceae	1	1	1		0	SR + BR	0	MS	Erect shrub to 1.5 m tall,	PlantNET	E	ERR	R-	SclFW+	HeaShr-			EucFW		Shrubby woodland dominated by Eucalyptus sieberi.
Hibbertia cistiflora N.A.Wakef.	Hibbertia cistiflora	Hibbertia	Dilleniaceae	0.552632	0.525	0.552632	0.4	40	SR + BR	367.502	LS	Ascending shrub to 100 cm high	PlantNet	E	MWIDE	R-	SclFW-	HeaShr+			Hea		Heath on sandstones
Hibbertia coloensis Toelken	Hibbertia coloensis	Hibbertia	Dilleniaceae	1	1	1		0	SR + BR	1.024	MS	Shrubs up to 1.5 m tall	PlantNET	E	ERR	R-	SclFW-	HeaShr-			WoFo,Rip		Apparently woodland and along creeks
Hibbertia dispar Toelken	Hibbertia dispar	Hibbertia	Dilleniaceae	0.75	0.75	0.75		0	SR + BR	211.699	LS	shrub to 0.3 m high	PlantNET	NonE		R-	SclFW+	HeaShr-			EucFW,Rip		Forest, euc woodland, rocky slopes, and along streams swamps; shrubby woodland
Hibbertia florida Toelken	Hibbertia florida	Hibbertia	Dilleniaceae	1	1	1		0	SR + BR	0	LS	Shrublets up to 0.8 m high	J Adel Bot Gardens 26	E	ERR	R-	SclFW+	HeaShr-	1		WoFo,Rock		Woodlands and rocky areas Kaputar/Warrumbungles
Hibbertia hermanniifolia DC.	Hibbertia hermanniifolia	Hibbertia	Dilleniaceae	0.769231	0.759	0.769231	0.561	45	SR + BR + SDM	1014.94	MS	Erect shrub to 150 cm high,	PlantNET	E	EWIDE	R-	SclFW+	HeaShr-			WoFo, EucFW		Open forest on sandstone; dry woodland; tall open forest
Hibbertia intermedia (DC.) Toelken	Hibbertia intermedia	Hibbertia	Dilleniaceae	0.714286	0.667	0.714286		8	SR + BR	85.558	LS	to 0.5 m high.	PlantNET	E	RR	R-	SclFW+	HeaShr-			WoFo,Shr,Hea,Rock		Woodland, shrubland, and heath, in rocky areas, ridgetop community with Eucalytpus
Hibbertia marginata B.J.Conn	Hibbertia marginata	Hibbertia	Dilleniaceae	0.833	0.833	0.818182	0.666	10	SR + BR + SDM	63.504	LS	Suckering shrub to c. 50 cm high,	PlantNET	E	RR	R-	SclFW+	HeaShr-			WoFo		Grows in grassy forest on sandstone; wet sclerophyll forest; Eucalyptus woodland
Hibbertia monticola Stanley	Hibbertia monticola	Hibbertia	Dilleniaceae	0.545455	0.476	0.545455	0.443	14	BR	292.735	MS	erect shrub growing up to 1.5 m tall.	https://apps.des.qld.gov.au/species-search/details/?id=11597	ME		R-	SclFW+	HeaShr-	1		WoFo,Rock		Rock crevices or on rocky slopes; woodland of Eucalyptus spp. with heathy understorey
Hibbertia notabilis Toelken	Hibbertia notabilis	Hibbertia	Dilleniaceae	1	1	1		0	SR + BR	2.631	LS	Shrubs to 80 cm high	PlantNET	E	ERR	R-	SclFW+	HeaShr-			EucFW		Open forest of Eucalyptus sieberi and Angophora floribunda
Hibbertia patens Toelken	Hibbertia patens	Hibbertia	Dilleniaceae	0.727	0.727	0.571429		9	SR + BR	203.494	LS	shrubs 0.6-1m	J Adel Bot Gardens 19	E	MWIDE	R-	SclFW+	HeaShr-	1		Rock, EucFW		Rocky areas, woodland
Hibbertia praemorsa Toelken	Hibbertia praemorsa	Hibbertia	Dilleniaceae	0.667	0.667	0.666667		0	SR + BR	12.823	MS	Shrub up to 1.3 m high,	PlantNET	E	VRR	R-	SclFW+	HeaShr-	1		EucFW,Rock		Steep rocky sandstone slopes with Eucalyptus sieberi, Allocasuarina littoralis and Hakea salicifolia
Hibbertia rhynchocalyx Toelken	Hibbertia rhynchocalyx	Hibbertia	Dilleniaceae	1	1	1		0	SR + BR	16.742	LS	Low spreading shrubs	PlantNET	E	VRR	R-	SclFW+	HeaShr-			DSclFW		Dry sclerophyll forest
Hibbertia rufa N.A.Wakef.	Hibbertia rufa	Hibbertia	Dilleniaceae	0.553	0.553	0.55	0.491	40	SR + BR	997.74	LS	Shrub with wiry trailing stems to 35 cm long,	PlantNet	ME		R-	SclFW+	HeaShr-			Herb,Hea, EucFW		Sedgeland or heath; wet heathland; Eucalyptus spp. open forest
Hibbertia saligna R.Br. ex DC.	Hibbertia saligna	Hibbertia	Dilleniaceae	0.742	0.742	0.708333	0.562	29	SR + BR + SDM	544.969	MS	Diffuse or erect shrub to 2 m high,	PlantNET	E	VWIDE	R-	SclFW+	HeaShr-	1	1	Gull,Swa, Rock	R-P+	Moist gullies; open eucalypt forest in cracks in a moist rockface
Hibbertia surcularis Toelken	Hibbertia surcularis	Hibbertia	Dilleniaceae	0.8	0.667	0.8	0.504	11	SR + BR + SDM	254.38	LS	shrublet rarely up to 0.3m	J Adel Bot Gardens 25	E	MWIDE	R-	SclFW-	HeaShr+			Hea,Shr		Swamp heath; low shrubland, wet heath/sedgeland; open forest on shallow soils,
Hibbertia villosa B.J.Conn	Hibbertia villosa	Hibbertia	Dilleniaceae	1	1	1	0.528	23	SR + BR + SDM	318.024	LS	Shrub to 50 cm high	PlantNET	E	MWIDE	R-	SclFW+	HeaShr-			EucFW	R-P+	Open forest on shallow soils; open forest with Eucalyptus andrewsii; Open forest woodland with heath understorey; Eucalyptus parviflora, E. acaciformis ssp. Campanilata
Hierochloe rariflora Hook.f.	Hierochloe rariflora	Hierochloe	Poaceae	0.811111	0.8	0.811111	0.555	104	SR + BR + SDM	1165.2	PG	Scrambling perennial to c. 1 m high,	ALA/PlantNET	NonE		R-	SclFW+	HeaShr-	1		Rock, EucFW	R+P-	Rocky slopes and hillsides, stringybark forest; Eucalyptus sedgy woodland
Homoranthus binghiensis J.T.Hunter	Homoranthus binghiensis	Homoranthus	Myrtaceae	1	1	1		5	SR + BR	8.714	MS	Erect shrub to 3 m high	PlantNET	E	ERR	R-	SclFW-	HeaShr+	1		Hea,Rock	R-P+	heath among granite outcrops on sandy soil;
Homoranthus cernuus (R.T.Baker) Craven & S.R.Jones	Homoranthus cernuus	Homoranthus	Myrtaceae	0.524	0.524	0.466667	0.496	16	SR	76.137	LS	Erect slender shrub, usually 0.3–0.6 m high	PlantNET	E	RR	R-	SclFW-	HeaShr+	1		Hea,WoFo,Rock		Open woodland and heath, rocky outcrops
Homoranthus darwinioides (Maiden & Betche) Cheel	Homoranthus darwinioides	Homoranthus	Myrtaceae	0.6	0.6	0.352941	0.223	21	SR	171.057	MS	Spreading shrub, usually 1–1.5 m high;	PlantNET	E	MWIDE	R-	SclFW+	HeaShr-			DSclFW		Shrubby woodland; low open dry dry sclerophyll woodland on ridge crests
Homoranthus decumbens (Byrnes) Craven & S.R.Jones	Homoranthus decumbens	Homoranthus	Myrtaceae	0.667	0.667	0.25		5	SR	53.118	LS	low, spreading shrub	ALA	E	RR	R-	SclFW-	HeaShr+			Shr,EucFW		Heath and shrubby woodland
Homoranthus floydii Craven & S.R.Jones	Homoranthus floydii	Homoranthus	Myrtaceae	0.573	0.333	0.285714	0.573	14	SDM	8.403	MS	erect shrub to 1.5 m high	PlantNet	E	ERR	R-	SclFW+	HeaShr-			EucFW		Shrubby woodland; layered woodland with Eucalyptus and Angophora.
Homoranthus inopinatus L.M.Copel., J.Holmes & G.Holmes	Homoranthus inopinatus	Homoranthus	Myrtaceae	1	1	1		3	SR + BR	1.269	MS	erect shrub 0.7–1.4 m	PlantNET	E	ERR	R-	SclFW+	HeaShr-	1		EucFW, Shr, Rock		Eucalyptus woodland, shrubby areas, granite outcrops
Hovea longifolia R.Br.	Hovea longifolia	Hovea	Fabaceae	0.513514	0.48	0.513514	0.441	82	BR	1417.29	MS	Shrub up to 3 m tall.	PlantNet	E	EWIDE	R-	SclFW+	HeaShr-			Rip, EucFW		Grows along shaded creek slopes and banks
Hovea magnibractea I.Thomps.	Hovea magnibractea	Hovea	Fabaceae	0.882	0.882	0.714286		9	SR + BR	69.516	MS	Shrub to 2.5 m high	Vicflora	E	RR	R-	SclFW+	HeaShr-	1		EucFW,Rock,HAlt		Steep rocky slopes and edges of boulder-scree in open montane forest. Open, shrubby subalpine woodland.
Hovea pannosa A.Cunn. ex Hook.f.	Hovea pannosa	Hovea	Fabaceae	0.573	0.515	0.530612	0.573	55	SR + BR + SDM	571.098	MS	Shrub to 2.5 m high	PlantNet	ME		R-	SclFW+	HeaShr-			SclFW		Sclerophyll forest
Hovea pedunculata I.Thomps. & J.H.Ross	Hovea pedunculata	Hovea	Fabaceae	0.772	0.772	0.742424	0.532	77	SR + BR + SDM	447.275	MS	Shrub to 2.5 m high;	PlantNET	E	MWIDE	R-	SclFW+	HeaShr-			DSclFW	R-P+	Sry sclerophyll forest or woodland
Hovea purpurea Sweet	Hovea purpurea	Hovea	Fabaceae	0.606	0.606	0.530612	0.443	55	SR + BR	989.319	MS	Shrub up to 3 m tall.	PlantNET	NonE		R-	SclFW+	HeaShr-	1		Rip,Rock	R-P+	Riparian shrubland on rocky ledges, also Euc woodland
Hovea similis I.Thomps.	Hovea similis	Hovea	Fabaceae	0.559	0.559	0.478261	0.393	53	SR	574.657	TS	Shrub or small tree up to 4 m tall.	PlantNET	E	VWIDE	R-	SclFW+	HeaShr-			EucFW,Hea		Coastal heath, forest; Eucalyptus forest with shrub understorey.
Hovea speciosa I.Thomps.	Hovea speciosa	Hovea	Fabaceae	0.588	0.48	0.454545	0.588	24	SDM	247.078	MS	Shrub up to 3 m tall	PlantNet	E	MWIDE	R-	SclFW+	HeaShr-	1		Rock,EucFW		Sandstone in forest; cliffs, eucalyptus woodland
Howittia trilocularis F.Muell.	Howittia trilocularis	Howittia	Malvaceae	0.642	0.642	0.633929	0.512	120	SR + BR + SDM	1012.88	MS	Shrub, chiefly 1–3 m high.	PlantNET	ME		R-	SclFW+	HeaShr-			EucFW	R-P+	Chiefly in eucalypt forest.
Hybanthus vernonii (F.Muell.) F.Muell.	Hybanthus vernonii	Hybanthus	Violaceae	0.532	0.43	0.419753	0.532	88	SDM	1127.09	PF	Perennial herb to 1 m high	PlantNet	E	EWIDE	R-	SclFW+	HeaShr-			EucFW		Eucalypt forest
Hydrocotyle rivularis H.Eichler ex Henwood	Hydrocotyle geraniifolia	Hydrocotyle	Araliaceae	0.562914	0.558	0.562914	0.422	167	SR + BR	1278.17	PF	perennial forb	SpecRecords	E	EWIDE	R-	SclFW-	HeaShr-			Rip,Swa		flowing montane streams, on their margins
Hymenochilus clivicola D.L.Jones	Hymenochilus clivicola	Hymenochilus	Orchidaceae	0.666667	0.571	0.666667		6	SR + BR	179.196	GF	perennial orchid	PlantNET	E	MWIDE	R-	SclFW+	HeaShr-			Herb,WoFo,HAlt		montane grassland and herbfield, also in snowgum woodland.
Irenepharsus magicus Hewson	Irenepharsus magicus	Irenepharsus	Brassicaceae	0.615385	0.571	0.615385	0.411	14	SR + BR	135.783	AF	Erect herb to 80 cm high; annual or biennial herb	https://www.environment.nsw.gov.au/threatenedSpeciesApp/profile.aspx?id=10436	E	MWIDE	R-	SclFW+	HeaShr-			DSclFW, Dist, FoWo		Edge of recently logged stringybark, disturbed areas, Euc and other forest and woodland, rparian area
Isopogon dawsonii F.Muell. ex R.T.Baker	Isopogon dawsonii	Isopogon	Proteaceae	0.544	0.4	0.45098	0.544	63	SDM	203.178	MS	Erect shrub 1–3 m high	PlantNET	E	MWIDE	R-	SclFW+	HeaShr-			DSclFW,Hea		Dry sclerophyll forest and heath on sandstone
Isopogon fletcheri F.Muell.	Isopogon fletcheri	Isopogon	Proteaceae	0.95	0.95	0.916667	0.722	15	SR + BR + SDM	14.012	MS	shrub to 1.5 m high,	PlantNET	E	VRR	R-	SclFW+	HeaShr-			DSclFW,Hea		Dry sclerophyll forest and heath
Isopogon prostratus McGill.	Isopogon prostratus	Isopogon	Proteaceae	0.59322	0.585	0.59322	0.56	72	SR + BR + SDM	579.515	LS	prostrate shrub,	PlantNET	E	VWIDE	R-	SclFW+	HeaShr-			DSclFW,Hea		Death and dry sclerophyll forest
Jacksonia chappilliae C.F.Wilkins	Jacksonia chappilliae	Jacksonia	Fabaceae	0.588	0.588	0.4		9	SR	104.079	MS	Shrub 0.5–2 m high;	PlantNET	E	MWIDE	R-	SclFW-	HeaShr+	1		Hea,Shr,Rock		Heath and scrub among outcrops of acid volcanic rocks
Kardomia odontocalyx (A.R.Bean) Peter G.Wilson	Kardomia odontocalyx	Kardomia	Myrtaceae	0.903	0.903	0.8125	0.647	21	SR + BR + SDM	37.501	MS	Shrub to 2 m high.	PlantNET	E	RR	R-	SclFW-	HeaShr+			Hea,Shr	R-P+	Heath and sclerophyll scrub
Kardomia prominens (A.R.Bean) Peter G.Wilson	Kardomia prominens	Kardomia	Myrtaceae	1	1	1		4	SR + BR	18.371	MS	Shrub to 2.5 m high	PlantNET	E	VRR	R-	SclFW+	HeaShr-			SclFW		Grows in sclerophyll forest
Kunzea aristulata Toelken	Kunzea aristulata	Kunzea	Myrtaceae	1	1	1		6	SR + BR	23.602	MS	Erect shrub to 1–2 m high	PlantNET	E	VRR	R-	SclFW+	HeaShr-			EucFW,Rock		Open forest, often on cliff edges, gentle hilltop in open forest with Eucalyptus
Kunzea badjaensis Toelken	Kunzea badjaensis	Kunzea	Myrtaceae	0.75	0.744	0.75	0.694	32	SR + BR + SDM	67.566	LS	Prostrate or ascending shrub 0.2–1 m	PlantNET	E	RR	R-	SclFW-	HeaShr+			Hea,HAlt		Heath on the tablelands at altitudes over 1,000 m
Kunzea bracteolata Maiden & Betche	Kunzea bracteolata	Kunzea	Myrtaceae	0.514	0.507	0.489362	0.514	55	SR + SDM	187.487	MS	Shrub to c. 1.5 m high	PlantNET	E	MWIDE	R-	SclFW-	HeaShr+	1		Shr,Hea,WoFo	R+P+	Closed head and shrubland, also forest on granite
Kunzea cambagei Maiden & Betche	Kunzea cambagei	Kunzea	Myrtaceae	0.68	0.68	0.4	0.417	17	SR	136.886	LS	Prostrate or ascending shrub to 0.6 m high;	PlantNET	E	MWIDE	R-	SclFW+	HeaShr+			Hea, EucFW		Grows in heath, eucalyptus forest or woodland
Lagenophora montana Hook.f.	Lagenophora montana	Lagenophora	Asteraceae	0.513	0.513	0.5	0.394	70	SR	1026.15	PF	Perennial herb	PlantNet	NonE		R-	SclFW-	HeaShr-			Swa,HAlt		Swamps or margins of swamps, of high altitude areas.
Leiocarpa serpens (J.Everett) Paul G.Wilson	Leiocarpa serpens	Leiocarpa	Asteraceae	0.589	0.579	0.533333	0.589	16	SR + BR + SDM	332.981	PF	Prostrate to ascending herb, to 15 cm	PlantNET	E	MWIDE	R-	SclFW+	HeaShr-			EucFW		Open eucalypt forest with grassy understorey.
Leionema carruthersii (F.Muell.) Paul G.Wilson	Leionema carruthersii	Leionema	Rutaceae	0.704	0.548	0.692308	0.704	17	SR + BR + SDM	167.929	LS	Shrub to 1 m high	PlantNet	E	MWIDE	R-	SclFW+	HeaShr-	1		SclFW		Sclerophyll forest on granite outcrops, cliffs, escarpments
Leionema ceratogynum N.G.Walsh	Leionema ceratogynum	Leionema	Rutaceae	1	1	1	0.788	13	SR + BR + SDM	14.392	MS	Dense shrub to c. 2.5 m high	PlantNET	E	VRR	R-	SclFW-	HeaShr+			Shr,Hea		Mostly dry scrubland, heath and mallee.
Leionema coxii (F.Muell.) Paul G.Wilson	Leionema coxii	Leionema	Rutaceae	0.967	0.967	0.941176	0.839	24	SR + BR + SDM	132.883	MS	Pyramidal shrub, mostly 1–3 m high	PlantNET	E	MWIDE	R-	SclFW+	HeaShr-	1		Rock,EucFW,Shr		Rocky outcrops; grows in open forest and brush along creek banks and on ridges
Leionema dentatum (Sm.) Paul G.Wilson	Leionema dentatum	Leionema	Rutaceae	0.54	0.425	0.428571	0.54	76	SDM	778.402	TS	Shrub or small tree to 6 m high	PlantNet	E	VWIDE	R-	SclFW+	HeaShr-			DSclFW		Dry sclerophyll forest
Leionema scopulinum B.M.Horton & Crayn	Leionema scopulinum	Leionema	Rutaceae	0.847	0.625	0.636364	0.847	17	SR + BR + SDM	64.245	MS	Shrub, inhabiting rocky ledges and clefts. To 3m	PlantNET	E	RR	R-	SclFW-	HeaShr-	1		Rock		Rocky ledges and clefts
Leionema sympetalum (Paul G.Wilson) Paul G.Wilson	Leionema sympetalum	Leionema	Rutaceae	0.978	0.978	0.96	0.933	32	SR + BR + SDM	29.431	MS	Shrub 2–3 m high	PlantNET	E	RR	R-	SclFW+	HeaShr-			DSclFW		Dry sclerophyll forest
Lenwebbia sp. Main Range (P.R.Sharpe+ 4877) Qld Herbarium	Lenwebbia sp. Main Range	Lenwebbia	Myrtaceae	1	1	1		0	SR + BR	25.129	TS	Shrub or small tree to 7 m high; critically endangered ; myrtle rust	PlantNET	E	RR	R++	SclFW-	HeaShr-			CtRF	R+P+	Grows in high altitude rainforest in the main range in QLD
Lepidosperma latens K.L.Wilson	Lepidosperma latens	Lepidosperma	Cyperaceae	0.595238	0.593	0.595238	0.517	49	SR + BR + SDM	1039.8	PG	Tufted perennial	PlantNET	E	EWIDE	R-	SclFW+	HeaShr+			Hea,EucFW		Heath and open woodland on sandy soils; heathland with Eucalyptus & Allocasuarina
Lepidosperma limicola N.A.Wakef.	Lepidosperma limicola	Lepidosperma	Cyperaceae	0.626	0.626	0.608696	0.555	98	SR + BR + SDM	1064.47	PG	Tufted perennial	PlantNET	E	EWIDE	R-	SclFW-	HeaShr-			Swa	R+P+	Grows in swamps.
Lepidosperma tortuosum F.Muell.	Lepidosperma tortuosum	Lepidosperma	Cyperaceae	0.574	0.574	0.54	0.386	106	SR + BR	1248.94	PG	Small tufted perennial	PlantNET	NonE		R-	SclFW-	HeaShr+			Hea,EucFW	R+P+	Grows in mountain heath and euc woodland.
Lepidosperma urophorum N.A.Wakef.	Lepidosperma urophorum	Lepidosperma	Cyperaceae	0.662252	0.658	0.662252	0.468	165	SR + BR	1280.08	PG	Tufted perennial	PlantNET	E	EWIDE	R-	SclFW+	HeaShr-			SclFW,Rip	R+P+	Often found on sandy soils near streams, also sclerophyll forest and woodland
Leptomeria drupacea (Labill.) Druce	Leptomeria drupacea	Leptomeria	Santalaceae	0.683	0.683	0.645161	0.485	36	SR + BR	1100.82	MS	broom-like shrub to 3 m high	PlantNET	NonE		R-	SclFW+	HeaShr-			DSclFW		Dry sclerophyll forest
Leptopteris fraseri (Hook. & Grev.) C.Presl	Leptopteris fraseri	Leptopteris	Osmundaceae	0.667	0.667	0.607143	0.656	37	SR + BR + SDM	592.769	TFC	Arborescent fern	PlantNET	NonE		R+	SclFW-	HeaShr-	1		Trop,Rip,CtRF		The habitat is wet places, mostly on the Great Dividing Range. It is found in caves, near waterfalls, in dark shady places in the cooler rainforests
Leptospermum barneyense A.R.Bean	Leptospermum barneyense	Leptospermum	Myrtaceae	0.666667	0.6	0.666667	0.559	11	SR + BR + SDM	12.442	MS	2.5 m	ALA	E	VRR	R-	SclFW-	HeaShr+			Hea,EucFW		Heath and low woodland; ridge crests with mallee shrubland
Leptospermum benwellii A.R.Bean	Leptospermum benwellii	Leptospermum	Myrtaceae	1	1	1		1	SR + BR	1.048	MS	Spreading shrub to 3 m.	PlantNET	E	ERR	R-	SclFW-	HeaShr+	1		Shr		Shrubland on steep, rocky slopes
Leptospermum blakelyi Joy Thomps.	Leptospermum blakelyi	Leptospermum	Myrtaceae	0.7	0.607	0.7	0.682	13	SR + BR + SDM	49.126	LS	Shrub c. 1 m high,	PlantNET	E	RR	R-	SclFW-	HeaShr-	1		Rock		Rocky clifftops
Leptospermum crassifolium Joy Thomps.	Leptospermum crassifolium	Leptospermum	Myrtaceae	1	1	1	0.877	10	SR + BR + SDM	24.631	MS	Shrub 1–2 m high	PlantNET	E	VRR	R-	SclFW-	HeaShr-	1		Rock		Sand and sandstone rock crevices on peaks in the Budawang Range
Leptospermum deuense Joy Thomps.	Leptospermum deuense	Leptospermum	Myrtaceae	1	1	1	0.734	12	SR + BR + SDM	24.425	MS	Shrub to c. 1.5 m,	PlantNET	E	VRR	R-	SclFW-	HeaShr+	1		Shr,WoFo		Scrub, shrubland, or exposed woodland on a rhyolite ridges, outcrops
Leptospermum emarginatum H.L.Wendl. ex Link	Leptospermum emarginatum	Leptospermum	Myrtaceae	0.576	0.576	0.555556	0.519	46	SR + BR + SDM	625.029	TS	Shrub to 4 m high	PlantNET	E	VWIDE	R-	SclFW-	HeaShr-			Rip,Rock		River banks and rocky creeks
Leptospermum glabrescens N.A.Wakef.	Leptospermum glabrescens	Leptospermum	Myrtaceae	0.821429	0.806	0.821429	0.798	29	SR + BR + SDM	144.756	TS	Shrub or tree to 6 m high	Vicflora	NonE		R-	SclFW-	HeaShr-			Swa,Shr,Rip		Swampy shrublands and margins of watercourses
Leptospermum gregarium Joy Thomps.	Leptospermum gregarium	Leptospermum	Myrtaceae	0.527273	0.514	0.527273	0.358	65	SR + BR	397.616	MS	Shrub c. 2 m high	PlantNET	E	MWIDE	R-	SclFW-	HeaShr-			Swa,Rip		High-altitude swamps and along rocky stream banks
Leptospermum jingera Lyne & Crisp	Leptospermum jingera	Leptospermum	Myrtaceae	0.824	0.824	0.75		9	SR + BR	117.898	MS	Shrub to 2 m high	Vicflora	E	MWIDE	R-	SclFW+	HeaShr-			EucFW,Shr		Low woodland and shrubland
Leptospermum macrocarpum (Maiden & Betche) Joy Thomps.	Leptospermum macrocarpum	Leptospermum	Myrtaceae	0.879	0.879	0.833333	0.726	45	SR + BR + SDM	84.058	MS	Shrub to 2 m high	PlantNET	E	RR	R-	SclFW+	HeaShr-			DSclFW,Hea		Dry sclerophyll forest or heath on exposed rocky or dry sandstone sites
Leptospermum micromyrtus Miq.	Leptospermum micromyrtus	Leptospermum	Myrtaceae	0.52459	0.504	0.52459	0.472	84	SR + BR	314.106	MS	Shrub to 3 m high	PlantNET	E	MWIDE	R-	SclFW-	HeaShr-	1		Rock		Grows on steep exposed rocky slopes in shallow soil; rocky mountain summits
Leptospermum minutifolium C.T.White	Leptospermum minutifolium	Leptospermum	Myrtaceae	0.511	0.511	0.5	0.394	82	SR	305.15	MS	Shrub to 2 m high	PlantNET	E	MWIDE	R-	SclFW-	HeaShr-			Swa,Rip		High-altitude swamps and rocky creek banks,
Leptospermum morrisonii Joy Thomps.	Leptospermum morrisonii	Leptospermum	Myrtaceae	0.573	0.527	0.484536	0.573	105	SR + SDM	379.945	TS	Shrub or small tree, from c. 2 to > 5 m high	PlantNET	E	MWIDE	R-	SclFW+	HeaShr-	1		SclFW,Shr,Rip,Rock		Sclerophyll woodland and shrubby communities on exposed rocky escarpments, slopes or on rocky creek banks or sandy alluvium,
Leptospermum namadgiense Lyne	Leptospermum namadgiense	Leptospermum	Myrtaceae	1	1	1	0.927	22	SR + BR + SDM	18.487	LS	Shrub to c. 1 m high	PlantNET	E	VRR	R-	SclFW-	HeaShr-	1		Rock		Grows in crevices on rocky escarpments.
Leptospermum petraeum Joy Thomps.	Leptospermum petraeum	Leptospermum	Myrtaceae	1	1	1		7	SR + BR	7.878	MS	Shrub to 3 m high	PlantNET	E	ERR	R-	SclFW-	HeaShr+	1		Shr,Rock		Shrubby areas on exposed rocky outcrops
Leptospermum polyanthum Joy Thomps.	Leptospermum polyanthum	Leptospermum	Myrtaceae	0.537	0.537	0.411765	0.378	64	SR	510.167	TS	Shrub or small tree to 5 m high	PlantNET	E	VWIDE	R-	SclFW+	HeaShr-	1	1	DSclFW,F,Gull,Rock		Dry sclerophyll forest and heath in rocky escarpments and gullies
Leptospermum rotundifolium (Maiden & Betche) F.A.Rodway	Leptospermum rotundifolium	Leptospermum	Myrtaceae	0.631	0.569	0.55814	0.631	116	SR + BR + SDM	200.067	MS	Shrub to > 2 m high	PlantNET	E	MWIDE	R-	SclFW-	HeaShr+	1		Shr,Hea,DSclFW,Rock	R+P+	Shrubby and heath habitats but also in sclerophyll forest on rocky escarpments.
Leptospermum rupicola Joy Thomps.	Leptospermum rupicola	Leptospermum	Myrtaceae	0.813	0.586	0.5625	0.813	23	SR + BR + SDM	123.408	LS	Shrub to 1 m high,	PlantNET	E	MWIDE	R-	SclFW-	HeaShr+	1		Shr,Hea,Rock		Grows in shrubby communities and heath on sandstone cliffs and escarpments.
Leptospermum spectabile Joy Thomps.	Leptospermum spectabile	Leptospermum	Myrtaceae	1	1	1		9	SR + BR	38.135	MS	Shrub to 3 m,	PlantNET	E	RR	R-	SclFW-	HeaShr+	1		Rock, Shr		Rocky sandstone banks of the Colo R; riparian scrub
Leptospermum sphaerocarpum Cheel	Leptospermum sphaerocarpum	Leptospermum	Myrtaceae	0.756	0.756	0.75	0.343	79	SR + BR	295.95	MS	Shrub to 2 m high	PlantNET	E	MWIDE	R-	SclFW+	HeaShr-			DSclFW,Rock		Dry sclerophyll forest on ridges or escarpments
Leptospermum subglabratum Joy Thomps.	Leptospermum subglabratum	Leptospermum	Myrtaceae	1	1	1	0.954	25	SR + BR + SDM	84.515	MS	Stout shrub to > 2 m high	PlantNET	E	RR	R-	SclFW+	HeaShr-			DSclFW,Shr		Shrubby dry sclerophyll forest and heath
Leptospermum thompsonii Joy Thomps.	Leptospermum thompsonii	Leptospermum	Myrtaceae	1	1	1	0.952	15	SR + BR + SDM	54.152	MS	Shrub to > 2 m high	PlantNET	E	RR	R-	SclFW+	HeaShr-			Swa	R-P+	Moist places in forest at Clyde Mtn; dense moist eucalypt forest
Lepyrodia anarthria F.Muell. ex Ben	Lepyrodia anarthria	Lepyrodia	Restionaceae	0.585	0.585	0.582278	0.539	86	SR + BR + SDM	1078.37	PG	Dioecious perennial herb,	PlantNET	E	EWIDE	R-	SclFW-	HeaShr-			Swa	R+P+	Swamps and in wet or damp peaty soils
Lepyrodia cryptica B.G.Briggs & L.A.S.Johnson	Lepyrodia cryptica	Lepyrodia	Restionaceae	0.566038	0.545	0.566038	0.473	60	SR + BR	298.268	PG	Dioecious, forming diffuse patches of clusters of culms joined by rhizomes.	PlantNET	E	MWIDE	R-	SclFW-	HeaShr+			Hea,Swa,WoFo		Seasonally or permanently damp sites on sandstone, in seepage areas, in heath, shrubland or eucalypt woodland.
Lepyrodia leptocaulis L.A.S.Johnson & O.D.Evans	Lepyrodia leptocaulis	Lepyrodia	Restionaceae	0.7	0.7	0.666667	0.181	27	SR + BR	569.544	PG	Monoecious perennial herb	PlantNET	E	VWIDE	R-	SclFW-	HeaShr-			Swa		Swampy heath
Lepyrodia oligocolea B.G.Briggs & L.A.S.Johnson	Lepyrodia oligocolea	Lepyrodia	Restionaceae	0.682	0.682	0.642857	0.551	17	SR + BR + SDM	139.591	PG	Dioecious perennial herb	PlantNET	E	MWIDE	R-	SclFW-	HeaShr-			Swa,Rip		Wet sandy or gravelly soils over granite in swamps and near creeks
Lepyrodia verruculosa B.G.Briggs & L.A.S.Johnson	Lepyrodia verruculosa	Lepyrodia	Restionaceae	0.636364	0.636	0.636364	0.487	51	SR + BR	460.756	PG	Dioecious, perennial	PlantNET	E	MWIDE	R-	SclFW+	HeaShr+			Hea,EucFW		Heathland and eucalypt forest
Leucochrysum graminifolium (Paul G.Wilson) Paul G.Wilson	Leucochrysum graminifolium	Leucochrysum	Asteraceae	0.958	0.958	0.941176	0.82	18	SR + BR + SDM	43.65	PF	Erect perennial herb	PlantNET	E	RR	R-	SclFW-	HeaShr+	1	1	Rock, Hea, Gull		Exposed sites on sandy soils, gorges, shrubland, heath
Leucopogon affinis R.Br.	Leucopogon affinis	Leucopogon	Ericaceae	0.553	0.553	0.55	0.439	393	SR + BR	1574.8	MS	0.7–3 m	PlantNET	NonE		R-	SclFW+	HeaShr-			EucFW	R+	Moist to dryish open-forests; Eucalyptus forest coastal lowlands.
Leucopogon collinus (Labill.) R.Br.	Leucopogon collinus	Leucopogon	Ericaceae	0.514	0.514	0.481481	0.406	29	SR	391.631	LS	Erect, slender or compact shrub, 30–100 cm high	PlantNET	NonE		R-	SclFW+	HeaShr-			DSclFW		Dry sclerophyll woodland
Leucopogon neoanglicus F.Muell. ex Benth.	Leucopogon neo-anglicus	Leucopogon	Ericaceae	0.557971	0.524	0.557971	0.526	157	SR + BR + SDM	959.181	LS	Erect shrub to 0.8 m high	PlantNET	E	VWIDE	R-	SclFW-	HeaShr-	1		Rock	R-P+	Rocky outcrops and ridges
Leucopogon riparius N.A.Wakef.	Leucopogon riparius	Leucopogon	Ericaceae	0.833	0.833	0.8	0.703	13	SR + BR + SDM	27.467	MS	Erect shrub 1–2 m high	Vicflora	E	RR	R-	SclFW-	HeaShr+			Rip, Shr		Rocky shores of the Snowy River; riparian scrubland
Leucopogon setiger R.Br.	Leucopogon setiger	Leucopogon	Ericaceae	0.583333	0.562	0.583333	0.524	77	SR + BR + SDM	1014.24	MS	Erect to spreading shrub, 0.3–1.5 m high	PlantNet	E	EWIDE	R-	SclFW+	HeaShr-			EucFW,Hea		Eucalyptus forest on sandstone based soils, and sometimes in mallee heath
Libertia paniculata (R.Br.) Spreng.	Libertia paniculata	Libertia	Iridaceae	0.6	0.6	0.594059	0.515	105	SR + BR + SDM	1221.96	PG	Densely tufted, glabrous herb	PlantNET	E	EWIDE	R	SclFW-	HeaShr-	1		Rock, Rfmar		Grows on rocky outcrops and ridges; moist gully in open forest close to shoreline, tall forest, rainforest margins (warm temperate)
Lissanthe sapida R.Br.	Lissanthe sapida	Lissanthe	Ericaceae	0.649	0.371	0.488372	0.649	52	SDM	196.34	LS	Bushy shrub to 1 m	PlantNet	E	MWIDE	R-	SclFW+	HeaShr-	1		EucFW,Rock		Dry eucalyptus woodlands and rocky areas
Lobelia dentata Cav.	Lobelia dentata	Lobelia	Campanulaceae	0.505	0.494	0.486486	0.505	78	SDM	652.744	PF	Slender erect herb, to 40 cm high	PlantNet	E	VWIDE	R-	SclFW+	HeaShr-			EucFW,Hea		Heaths, banksia- myrtaceous shrublands; open-forest on sandy or rocky substrates; light euc woodland
Logania granitica A.J.Whalen & B.J.Conn	Logania granitica	Logania	Loganiaceae	0.625	0.625	0.538462	0.42	13	SR + BR	518.725	MS	Spreading dioecious shrub to 1.5 m high	PlantNET	E	VWIDE	R-	SclFW+	HeaShr-			EucFW,Shr,HAlt		Shrublands or in subalpine eucalypt woodlands
Lomandra montana (R.Br.) L.R.Fraser & Vickery	Lomandra montana	Lomandra	Asparagaceae	0.666667	0.615	0.666667	0.639	26	SR + BR + SDM	153.222	PG	Tufted perennial herb.	PlantNET	E	MWIDE	R-	SclFW-	HeaShr-	1		Rip, Rock		Usually grows near creeks and waterfalls, sandstone gorges, cliff ledges
Lycopodium deuterodensum Herter	Lycopodium deuterodensum	Lycopodium	Lycopodiaceae	0.575	0.575	0.546512	0.393	186	SR + BR	1421.71	SFC	aerial stems rigid, erect, much branched, to 1 m high.	PlantNET	NonE		R-	SclFW-	HeaShr-			Wide	R+	Widespread, in various situations, often found in sandy soils.
Lysimachia fortunei Maxim.	Lysimachia fortunei	Lysimachia	Primulaceae	1	1	1		0	SR + BR	0.002	PF	Rhizomatous herb	PlantNET	E	ERR	R-	SclFW-	HeaShr-			Swa		Moist habitats; recorded in NSW from a broad gully swamp
Lysimachia japonica Thunb.	Lysimachia japonica	Lysimachia	Primulaceae	0.553	0.458	0.45	0.553	21	SDM	1142.14	PF	Trailing, stoloniferous herb	PlantNet	NonE		R-	SclFW-	HeaShr-			Rip		Grassy banks, ditches, streamsides
Machaerina johnsonii (K.L.Wilson) K.L.Wilson	Machaerina johnsonii	Machaerina	Cyperaceae	0.803	0.682	0.625	0.803	18	SR + BR + SDM	144.072	PG	Slender, tufted perennial	PlantNET	E	MWIDE	R-	SclFW-	HeaShr-	1		Rip,Rock		Grows in permanently damp, sheltered positions below sandstone cliffs or along creeks
Macrozamia elegans K.D.Hill & D.L.Jones	Macrozamia elegans	Macrozamia	Zamiaceae	0.632	0.391	0.473684	0.632	22	SDM	50.275	SFC	Stem subterranean, 15–30 cm diam.	PlantNet	E	RR	R-	SclFW+	HeaShr-			EucFW		Dense vegetation in eucalypt woodland habitat
Macrozamia fawcettii C.Moore	Macrozamia fawcettii	Macrozamia	Zamiaceae	0.642857	0.625	0.642857	0.488	30	SR + BR	153.162	SFC	Leaves 2–12 in the crown, 60–110 cm long	PlantNET	E	MWIDE	R-	SclFW+	HeaShr-			DSclFW,WSclFW		Dry or wet sclerophyll forest
Macrozamia humilis D.L.Jones	Macrozamia humilis	Macrozamia	Zamiaceae	0.667	0.667	0.4		7	SR	11.212	SFC	Leaves 2–7 in crown, 35–65 cm long	PlantNET	E	VRR	R-	SclFW+	HeaShr-			DSclFW		Dry sclerophyll woodland
Macrozamia johnsonii D.L.Jones & K.D.Hill	Macrozamia johnsonii	Macrozamia	Zamiaceae	1	1	1	0.999	11	SR + BR + SDM	24.309	TFC	Plant with massive aerial trunk, mostly 2–5 m high	PlantNET	E	VRR	R	SclFW+	HeaShr-			WSclFW,RFmar		Foothills of ranges in tall wet sclerophyll forest and margins of rainforest,
Macrozamia montana K.D.Hill	Macrozamia montana	Macrozamia	Zamiaceae	0.947	0.947	0.944444	0.883	19	SR + BR + SDM	142.74	SFC	Stem mostly subterranean, sometimes arborescent, to 0.6 m high,	PlantNET	E	MWIDE	R	SclFW+	HeaShr-			WSclFW, Rfmar		Under a eucalypt canopy, in wet sclerophyll forests; also rainforest margins
Marsdenia glandulifera C.T.White	Marsdenia glandulifera	Marsdenia	Apocynaceae	1	1	1		0	SR + BR	339.012	CL	Wiry vine up to 5 mm diameter,	http://www.anbg.gov.au/cpbr/cd-keys/RFK7/key/RFK7/Media/Html/entities/Marsdenia_glandulifera.htm	NonE		R+	SclFW+	HeaShr-			RF+,WoFo		Rainforests and other forests and woodlands; Mixed notophyll vineforest
Marsdenia liisae J.B.Williams	Marsdenia liisae	Marsdenia	Apocynaceae	0.535714	0.486	0.535714	0.439	29	BR	447.964	CL	Climbing vine	SpecRecords	E	MWIDE	R	SclFW+	HeaShr-			WSclFW,RFmar		Grows in wet sclerophyll forest and on rainforest margins
Marsdenia suaveolens R.Br.	Marsdenia suaveolens	Marsdenia	Apocynaceae	0.503	0.397	0.396226	0.503	54	SDM	476.762	CL	Small erect shrub or slender climber,	PlantNET	E	MWIDE	R+	SclFW-	HeaShr+		1	Hea,SclFW,RF+,Gull	R+	Grows in heath, sclerophyll forest or gully rainforest,
Melaleuca capitata Cheel	Melaleuca capitata	Melaleuca	Myrtaceae	0.729	0.694	0.660377	0.729	76	SR + BR + SDM	138.531	MS	Shrub to 2 m high	PlantNET	E	MWIDE	R-	SclFW-	HeaShr+			Hea,DSclFW		Heath and dry sclerophyll forest
Melichrus sp. Gibberagee (Benwell 97239) NSW Herbarium	Melichrus sp. Gibberagee	Melichrus	Ericaceae	1	1	1		0	SR + BR	16.414	LS	Erect (single stemmed) shrub, 0.5–1 m high, lignotuber not observed;	PlantNET	E	VRR	R-	SclFW+	HeaShr-			EucFW		Open eucalyptus forest
Micromyrtus littoralis A.R.Bean	Micromyrtus littoralis	Micromyrtus	Myrtaceae	0.636	0.636	0.555556	0.342	10	SR + BR	52.53	MS	shrub 0.3-1.6m	Austrobaileya 4(4)	NonE		R-	SclFW-	HeaShr+	1		Hea,Rock		Rocky slopes in heathland
Micromyrtus patula A.R.Bean	Micromyrtus patula	Micromyrtus	Myrtaceae	0.778	0.778	0.5		4	SR	197.896	MS	shrub up to 2m	Austrobaileya 4(4)	E	MWIDE	R-	SclFW+	HeaShr+			Hea		Heathland, low eucaltyptus woodland
Mirbelia confertiflora Pedley	Mirbelia confertiflora	Mirbelia	Fabaceae	0.647059	0.574	0.647059	0.488	52	SR + BR	358.394	MS	bushy shrub to 2.5 m high	PlantNET	E	MWIDE	R-	SclFW+	HeaShr-	1		DSclFW,Hea		Dry sclerophyll forest and heath on granite, steep rocky outcrops
Mirbelia platylobioides (DC.) Joy Thomps.	Mirbelia platylobioides	Mirbelia	Fabaceae	0.526786	0.526	0.526786	0.469	123	SR + BR	511.13	LS	Prostrate shrub	PlantNET	E	VWIDE	R-	SclFW+	HeaShr+			Hea,EucFW		Heath or eucalypt woodland
Mitrasacme serpyllifolia R.Br.	Mitrasacme serpyllifolia	Mitrasacme	Loganiaceae	0.52	0.489	0.52	0.401	80	BR	1094.46	PF	Perennial, prostrate and often mat-forming, pendent or procumbent herb	PlantNET	NonE		R-	SclFW-	HeaShr-			Swa,EucFW,HAlt,Rip		Grows in treeless bog communities and in Eucalyptus pauciflora-E. stellulata woodland, in swampy or moist rocky areas at higher altitudes, often near waterfalls and creeks
Monotoca rotundifolia J.H.Willis	Monotoca rotundifolia	Monotoca	Ericaceae	0.955	0.955	0.875	0.511	15	SR + BR + SDM	192.539	LS	Prostrate or ascending shrub to 30 cm high	PlantNET	E	MWIDE	R-	SclFW-	HeaShr+			Shr, Hea	R-P+	Shrubland and mallee heath
Muehlenbeckia gunnii (Hook.f.) Endl.	Muehlenbeckia gunnii	Muehlenbeckia	Polygonaceae	1	1	1		0	SR + BR	0	CL	Glabrous twiner	PlantNet	NonE		R-	SclFW+	HeaShr-			WSclFW		Wet montane forests away from the coast.
Muehlenbeckia sp. Mt Norman (J.T.Hunter 3847) Makinson	Muehlenbeckia sp. Mt Norman	Muehlenbeckia	Polygonaceae	0.7	0.52	0.7		0	SR + BR	245.566	LS	Scrambler with decumbent stems	PlantNET	E	MWIDE	R-	SclFW-	HeaShr-	1		Dist,Rock		Rocky, higher-altitude sites following disturbance, granite outcrops
Myoporum bateae F.Muell.	Myoporum bateae	Myoporum	Scrophulariaceae	0.742	0.723	0.666667	0.742	38	SR + BR + SDM	298.856	TS	sweet-smelling glabrous shrub to 4 m high	PlantNET	E	MWIDE	R-	SclFW+	HeaShr-			SclFW	R-P+	Sclerophyll forest
Myoporum betcheanum L.S.Sm.	Myoporum betcheanum	Myoporum	Scrophulariaceae	0.586	0.519	0.535714	0.586	36	SR + BR + SDM	281.338	TS	Shrub or small tree to 8 m high	PlantNet	E	MWIDE	R	SclFW+	HeaShr-			RFmar,WSclFW		Edges of rainforest and in wet forests; Complex notophyll vineforest, margins; Wet sclerophyll. Tall open forest of Eucalyptus campanulata with some temperate rainforest species
Myriophyllum alpinum Orchard	Myriophyllum alpinum	Myriophyllum	Haloragaceae	0.511	0.511	0.459459	0.364	40	SR	1096.06	AQ	Perennial aquatic herb	PlantNet	E	EWIDE	R-	SclFW-	HeaShr-			Aqu,HAlt		High-altitude lakes and streams
Myriophyllum lophatum Orchard	Myriophyllum lophatum	Myriophyllum	Haloragaceae	0.643	0.643	0.613636	0.317	48	SR + BR	1223.98	AQ	Perennial herb, subaquatic or emergent;	PlantNET	NonE		R-	SclFW-	HeaShr-			Swa		Boggy margins of streams and waterholes.
Nematolepis elliptica (Paul G.Wilson) Paul G.Wilson	Nematolepis elliptica	Nematolepis	Rutaceae	0.882353	0.818	0.882353	0.655	28	SR + BR + SDM	89.219	MS	Bushy shrub to 1.5 m high	PlantNET	E	RR	R-	SclFW+	HeaShr-			SclFW,Shr		Grows in sclerophyll forest and shrubland
Nematolepis frondosa (N.G.Walsh & Albr.) Paul G.Wilson	Nematolepis frondosa	Nematolepis	Rutaceae	1	1	1		6	SR + BR	3.963	TS	Shrub to 7 m high	Vicflora	E	ERR	R-	SclFW+	HeaShr-			SclFW		Tall montane forest
Nematolepis rhytidophylla (Albr. & N.G.Walsh) Paul G.Wilson	Nematolepis rhytidophylla	Nematolepis	Rutaceae	1	1	1		5	SR + BR	2.101	MS	densely leaved shrub to 3 m high	PlantNET	E	ERR	R-	SclFW-	HeaShr+			Shr,SclFW		Grows in shrubland in rocky sites and as understorey shrub in sclerophyll forest
Neoastelia spectabilis J.B.Williams	Neoastelia spectabilis	Neoastelia	Asteliaceae	0.571	0.143	0.153846	0.571	14	SDM	26.679	PG	Tufted herb.	PlantNet	E	RR	R++	SclFW-	HeaShr-	1		CtRF,Rock,Rip		Grows in rock crevices near waterfalls and in seepage lines on rocky slopes in Nothofagus forest
Notelaea sp. Tablelands (I.R.Telford 5175) NSW Herbarium	Notelaea sp. Tablelands	Notelaea	Oleaceae	0.571429	0.571	0.571429		0	SR + BR	447.293	TS	Bushy shrub or small tree to c. 6 m high	PlantNET	E	MWIDE	R-	SclFW+	HeaShr-	1		EucFW,Shr,Rock	R+	Open Euc forest; among boulders
Notelaea venosa F.Muell.	Notelaea venosa	Notelaea	Oleaceae	0.52	0.478	0.466216	0.52	156	SDM	1159.24	TS	Bushy shrub or small tree to 6 m high	PlantNet	E	EWIDE	R+	SclFW+	HeaShr-			WSclFW,RF+		Grows in or near rainforest, and as an understorey in wet sclerophyll forest, Nothofagus rainforest, on granite.
Notochloe microdon (Benth.) Domin	Notochloe microdon	Notochloe	Poaceae	0.859	0.524	0.461538	0.859	18	SR + SDM	59.351	PG	Tufted rhizomatous perennial to 0.7 m high	PlantNet	E	RR	R-	SclFW+	HeaShr-			EucFW,Swa		Moist shady areas; euc woodland
Ochrosperma oligomerum (Radlk.) A.R.Bean	Ochrosperma oligomerum	Ochrosperma	Myrtaceae	0.869565	0.842	0.869565	0.549	27	SR + BR + SDM	187.765	LS	Dense, spreading shrub to 0.5 m high	PlantNET	E	MWIDE	R-	SclFW+	HeaShr-			DSclFW,Hea		Grows in dry sclerophyll forest and heath
Olax angulata A.S.George	Olax angulata	Olax	Olacaceae	0.671	0.188	0.222222	0.671	12	SDM	63.309	LS	Erect shrub to 1 m high	PlantNet	E	RR	R-	SclFW+	HeaShr-			EucFW,Hea,WoFo,Swa		Sandy soils and woodland near swamps; sandy heath; Callitris spp.
Olearia alpicola (F.Muell.) Benth.	Olearia alpicola	Olearia	Asteraceae	0.603	0.603	0.584615	0.437	69	SR + BR	984.07	MS	Shrub to 2.5 m high.	PlantNET	E	VWIDE	R-	SclFW+	HeaShr-			EucFW,Shr,HAlt	R+	Moist montane to subalpine forests; shrubland
Olearia burgessii Lander	Olearia burgessii	Olearia	Asteraceae	0.7	0.636	0.7	0.481	11	SR + BR	123.62	MS	Shrub to 1.8 m high.	PlantNET	E	MWIDE	R-	SclFW+	HeaShr-			DSclFW		Dry sclerophyll forest
Olearia cordata Lander	Olearia cordata	Olearia	Asteraceae	0.957	0.957	0.928571	0.605	19	SR + BR + SDM	154.743	MS	Shrub to 2 m high.	PlantNET	E	MWIDE	R-	SclFW+	HeaShr-			DSclFW,Shr	R+P-	Open scrubland on sandstone ridges in dry sclerophyll forest
Olearia covenyi Lander	Olearia covenyi	Olearia	Asteraceae	0.759	0.759	0.666667	0.494	22	SR + BR	319.468	MS	shrub to 3m	PlantNET	E	MWIDE	R-	SclFW+	HeaShr-			EucFW	R+	Eucalyptus forest in mountain regions of northern New South Wales
Olearia hygrophila (DC.) Benth.	Olearia hygrophila	Olearia	Asteraceae	0.769	0.769	0.75		6	SR + BR	9.734	MS	shrub to 2m	PlantNet	E	ERR	R-	SclFW-	HeaShr-			Swa		Wet areas, swamp
Olearia lasiophylla Lander	Olearia lasiophylla	Olearia	Asteraceae	0.625	0.615	0.625	0.461	11	SR + BR	46.435	LS	Shrub to 1 m high.	PlantNET	E	RR	R-	SclFW+	HeaShr-			EucFW		Grows in eucalypt forest
Olearia oppositifolia (F.Muell.) Lander	Olearia oppositifolia	Olearia	Asteraceae	0.557377	0.478	0.557377	0.487	68	BR	597.013	MS	Shrub to 2.3 m high	PlantNET	E	VWIDE	R	SclFW+	HeaShr-			WSclFW,DSclFW,RFmar		Wet and dry sclerophyll forest and on margins of cool-temperate rainforest
Olearia quercifolia Sieber ex DC.	Olearia quercifolia	Olearia	Asteraceae	0.759	0.667	0.636364	0.759	14	SR + BR + SDM	41.506	MS	Shrub to 2 m high.	PlantNET	E	RR	R-	SclFW-	HeaShr-			Swa		Grows in swampy or moist terrain
Olearia sp. Henry River (J.B.Williams 21/Oct/1966) NE Herbarium	Olearia sp. Henry River	Olearia	Asteraceae	1	1	1		0	SR + BR	0	MS	shrub	AVH(Williams s.n.)	E	ERR	R-	SclFW+	HeaShr-			EucFW		Eucalyptus campanulata forest on sandy soil over granite.
Olearia sp. Rhizomatica (I.R.Telford 11549) Australian National Herbarium	Olearia sp. Rhizomatica	Olearia	Asteraceae	0.95	0.95	0.928571		0	SR + BR	90.392	LS	Shrub, 15 cm; Rhizomatous shrub about 20 cm tall. Restricted to small area (~20 m diam.) and about 100 stems or plants	AVH (Telford 11555; Gilmour 6328)	E	RR	R-	SclFW+	HeaShr-	1		EucFW,HAlt		Subalpine, rocky slopes, subalpine woodland
Olearia stenophylla N.G.Walsh	Olearia stenophylla	Olearia	Asteraceae	0.7	0.611	0.7	0.42	12	SR + BR	66.789	MS	Shrub to 1.2 m high	PlantNET	E	RR	R-	SclFW+	HeaShr-			EucFW,HAlt		Eucalyptus pauciflora woodland
Olearia stilwelliae Blakely	Olearia stilwelliae	Olearia	Asteraceae	0.75	0.75	0.75		8	SR + BR	108.255	LS	Shrub to 0.6 m high.	PlantNET	E	MWIDE	R-	SclFW+	HeaShr-			DSclFW		Dry sclerophyll forest
Olearia tomentosa (J.C.Wendl.) DC.	Olearia tomentosa	Olearia	Asteraceae	0.546	0.494	0.47619	0.546	141	SDM	742.022	MS	Shrub to 2 m high	PlantNet	E	VWIDE	R-	SclFW+	HeaShr-			DSclFW,Shr,Hea		Grows in dry sclerophyll forest, scrub and heath
Orthosiphon aristatus (Blume) Miq.	Orthosiphon aristatus	Orthosiphon	Lamiaceae	1	1	1		0	SR + BR	0	PF	Slender herb usually 20–50 cm high	PlantNet	NonE		R	SclFW-	HeaShr-			RFmar,Dist		Found in rainforest gaps
Ozothamnus adnatus DC.	Ozothamnus adnatus	Ozothamnus	Asteraceae	0.557	0.417	0.369565	0.557	49	SDM	861.538	MS	Erect shrub to 2 m high	PlantNet	E	VWIDE	R-	SclFW+	HeaShr-			SclFW		Grows in sclerophyll forest and woodland
Ozothamnus argophyllus (A.Cunn. ex DC.) Anderb.	Ozothamnus argophyllus	Ozothamnus	Asteraceae	0.606	0.606	0.571429	0.579	113	SR + BR + SDM	1038.33	MS	aromatic shrub to 2.5 m high	PlantNET	NonE		R	SclFW+	HeaShr-			SclFW,RFmar	R-P-	Grows in woodland and on edges of rainforest
Ozothamnus cuneifolius (Benth.) Anderb.	Ozothamnus cuneifolius	Ozothamnus	Asteraceae	0.69	0.69	0.651515	0.469	69	SR + BR	382.69	MS	Robust shrub to 3 m high	PlantNET	E	MWIDE	R-	SclFW+	HeaShr-			SclFW	R-P-	Forests of the south-east of New South Wales and Gippsland in Victoria
Ozothamnus obovatus (DC.) Anderb.	Ozothamnus obovatus	Ozothamnus	Asteraceae	0.736842	0.577	0.736842	0.575	22	SR + BR + SDM	244.948	MS	Stout woody herb 1–1.5 m high	PlantNet	E	MWIDE	R	SclFW+	HeaShr-			WSclFW,RFmar		Wet sclerophyll forest or rainforest margins
Ozothamnus rosmarinifolius (Labill.) Sweet	Ozothamnus rosmarinifolius	Ozothamnus	Asteraceae	0.532	0.532	0.473684	0.319	40	SR	733.409	MS	Shrub to 1.5 m high	PlantNet	NonE		R-	SclFW+	HeaShr-			EucFW,Rip		Eucalypt forest, often beside watercourses
Ozothamnus whitei (N.T.Burb.) Anderb.	Ozothamnus whitei	Ozothamnus	Asteraceae	0.542	0.482	0.515152	0.542	41	BR + SDM	512.446	MS	Straggling shrub to 1 m high	PlantNet	E	VWIDE	R+	SclFW+	HeaShr-			EucFW,RF+		Grows in forest on rocky hillsides, complex notophyll vineforest; mixed forests, some rainforests; Eucalyptus forests; Nothofagus areas
Paraprasophyllum affine (Lindl.) M.A.Clem. & D.L.Jones	Paraprasophyllum affine	Paraprasophyllum	Orchidaceae	0.525	0.389	0.448276	0.525	32	SDM	416.409	GF	perennial orchid	MC	NonE		R-	SclFW-	HeaShr-			Swa		Heath, although not in swampy places.
Paraprasophyllum bagoense (D.L.Jones) M.A.Clem. & D.L.Jones	Paraprasophyllum bagoense	Paraprasophyllum	Orchidaceae	0.667	0.667	0.571429		7	SR + BR	19.123	GF	perennial orchid	MC	E	VRR	R-	SclFW-	HeaShr-			WoFo,Herb,HAlt	R+P-	Grassy forest ;subalpine grassland, grassy swamp
Paraprasophyllum canaliculatum (D.L.Jones) M.A.Clem. & D.L.Jones	Paraprasophyllum canaliculatum	Paraprasophyllum	Orchidaceae	0.7	0.7	0.7	0.442	10	SR + BR	181.814	GF	perennial orchid	MC	E	MWIDE	R-	SclFW-	HeaShr-			WoFo, herb	R+P-	Grass tussocks in woodland; herbfield dominated by tussock grasses, rushes and forbs.
Paraprasophyllum caricetum (D.L.Jones) M.A.Clem. & D.L.Jones	Paraprasophyllum caricetum	Paraprasophyllum	Orchidaceae	0.8	0.8	0.714286		8	SR + BR	113.056	GF	perennial orchid	MC	E	MWIDE	R-	SclFW-	HeaShr-			Swa	R+P-	Swamps with sedges and rush-like members of the family Restionaceae
Paraprasophyllum constrictum (R.S.Rogers) M.A.Clem. & D.L.Jones	Paraprasophyllum constrictum	Paraprasophyllum	Orchidaceae	1	1	1		0	SR + BR	0	GF	perennial orchid	MC	NonE		R-	SclFW+	HeaShr-			EucFW	R+P-	Woodlands and open forests, eucalyptus
Paraprasophyllum helophilum (D.L.Jones & D.T.Rouse) M.A.Clem. & D.L.Jones	Paraprasophyllum helophilum	Paraprasophyllum	Orchidaceae	0.833	0.833	0.8		6	SR + BR	157.825	GF	perennial orchid	MC	E	MWIDE	R-	SclFW-	HeaShr-			Swa	R+P-	Marshy or swampy habitat
Paraprasophyllum keltonii (D.L.Jones) M.A.Clem. & D.L.Jones	Paraprasophyllum keltonii	Paraprasophyllum	Orchidaceae	1	1	1		0	SR + BR	14.317	GF	perennial orchid	MC	E	VRR	R-	SclFW-	HeaShr+			Swa, Hea	R+P-	Grows with tall sphagnum moss and heath on a small treeless area
Paraprasophyllum niphopedium (D.L.Jones) M.A.Clem. & D.L.Jones	Paraprasophyllum niphopedium	Paraprasophyllum	Orchidaceae	0.625	0.545	0.625	0.296	10	SR + BR	23.862	GF	perennial orchid	MC	E	VRR	R-	SclFW-	HeaShr+			Hea,HAlt	R+P-	Grassy alpine heath
Paraprasophyllum pallens (D.L.Jones) M.A.Clem. & D.L.Jones	Paraprasophyllum pallens	Paraprasophyllum	Orchidaceae	1	1	1		0	SR + BR	38.246	GF	perennial orchid	MC	E	RR	R-	SclFW-	HeaShr-			Swa	R+P-	Moist heath
Paraprasophyllum parviflorum M.A.Clem. & D.L.Jones	Paraprasophyllum parviflorum	Paraprasophyllum	Orchidaceae	0.615	0.5	0.545455	0.615	10	BR + SDM	410.085	GF	perennial orchid	MC	NonE		R-	SclFW-	HeaShr-			Herb, Swa	R+P-	Grassland and grassy areas in woodland, open swamp
Paraprasophyllum pictum (D.L.Jones & L.M.Copel.) M.A.Clem. & D.L.Jones	Paraprasophyllum pictum	Paraprasophyllum	Orchidaceae	1	1	1		0	SR + BR	5.372	GF	perennial orchid	MC	E	ERR	R-	SclFW-	HeaShr-			Herb,WoFo	R+P-	Grassland, forbland, and grassy woodland
Paraprasophyllum sylvestre (R.J.Bates & D.L.Jones) M.A.Clem. & D.L.Jones	Paraprasophyllum sylvestre	Paraprasophyllum	Orchidaceae	0.607143	0.588	0.607143	0.477	32	SR + BR	498.266	GF	perennial orchid	MC	E	MWIDE	R-	SclFW+	HeaShr-			WSclFW	R+P-	Tall open forest or in moist areas near wet forests, stringybark forest
Paraprasophyllum uvidulum (D.L.Jones & D.T.Rouse) M.A.Clem. & D.L.Jones	Paraprasophyllum uvidulum	Paraprasophyllum	Orchidaceae	1	1	1		0	SR + BR	8.854	GF	perennial orchid	MC	E	ERR	R-	SclFW+	HeaShr-			Herb,Swa,EucFW	R+P-	Moist, grassy areas in tall forest
Paraprasophyllum venustum (D.L.Jones & D.T.Rouse) M.A.Clem. & D.L.Jones	Paraprasophyllum venustum	Paraprasophyllum	Orchidaceae	0.8	0.8	0.714286		8	SR + BR	247.16	GF	perennial orchid	MC	E	MWIDE	R-	SclFW+	HeaShr-			Swa,Herb, EucFW	R+P-	Wet area in mts, snowgum grassland
Paraprasophyllum viriosum (D.L.Jones & D.T.Rouse) M.A.Clem. & D.L.Jones	Paraprasophyllum viriosum	Paraprasophyllum	Orchidaceae	0.8	0.8	0.6		5	SR + BR	111.372	GF	perennial orchid	MC	E	MWIDE	R-	SclFW-	HeaShr-			Swa, Herb	R+P-	Wet areas, wet tussock grassland
Paraprasophyllum wilkinsoniorum (D.L.Jones) M.A.Clem. & D.L.Jones	Paraprasophyllum wilkinsoniorum	Paraprasophyllum	Orchidaceae	0.8	0.636	0.8		8	SR + BR	37.03	GF	perennial orchid	MC	E	RR	R-	SclFW-	HeaShr-			Swa	R+P-	Montane swamps
Parsonsia dorrigoensis J.B.Williams	Parsonsia dorrigoensis	Parsonsia	Apocynaceae	0.54	0.222	0.333333	0.54	25	SDM	215.829	CL	Climber	SpecRecords	E	MWIDE	R+	SclFW+	HeaShr-			SubtRF,WtRF,SclFW	R+	Grows in subtropical and warm-temperate rainforest and sclerophyll forest
Parsonsia purpurascens J.B.Williams	Parsonsia purpurascens	Parsonsia	Apocynaceae	0.561	0.561	0.540541	0.506	37	SR + BR + SDM	506.815	CL	Twiner to 5 m high	PlantNET	E	VWIDE	R+	SclFW+	HeaShr-			CtRF,EucFW	R+	Temperate rainforest (sometimes with Nothofagus moorei or Ceratopetalum apetalum) and in tall eucalypt forest,
Passiflora cinnabarina Lindl.	Passiflora cinnabarina	Passiflora	Passifloraceae	0.538462	0.518	0.538462	0.468	55	SR + BR	1085.01	CL	Slender glabrous climber.	PlantNet	NonE		R-	SclFW-	HeaShr-			Wide		Widespread on the coast and ranges
Pentachondra dehiscens Cherry	Pentachondra dehiscens	Pentachondra	Ericaceae	0.722	0.65	0.555556	0.722	10	SR + BR + SDM	117.887	LS	Shrub ascending to trailing, lignotuberous, often multistemmed from base	PlantNET	E	MWIDE	R-	SclFW+	HeaShr-	1		Rock, EucFW		Crevices of sandstone outcrops and cliff-lines, woodlands or forests, euc woodland
Persoonia acerosa Sieber ex Schult. & Schult.f.	Persoonia acerosa	Persoonia	Proteaceae	0.801	0.563	0.647059	0.801	48	SR + BR + SDM	105.214	MS	Erect to spreading shrub 0.5-2m	Fl. Aust 16	E	MWIDE	R-	SclFW+	HeaShr+			Hea,DSclFW	R-P+	Heath or dry sclerophyll forest on sandstone
Persoonia acuminata L.A.S.Johnson & P.H.Weston	Persoonia acuminata	Persoonia	Proteaceae	0.566	0.481	0.514286	0.566	42	BR + SDM	481.247	LS	Prostrate to spreading shrub	PlantNet	E	MWIDE	R-	SclFW+	HeaShr+			Hea,WSclFW		Heath to wet forests
Persoonia asperula L.A.S.Johnson & P.H.Weston	Persoonia asperula	Persoonia	Proteaceae	0.679	0.679	0.659574	0.431	61	SR + BR	338.971	MS	shrub to c. 2 m high	Vicflora	E	MWIDE	R-	SclFW+	HeaShr+			Hea,WSclFW		Montane heath to wet sclerophyll forest
Persoonia brevifolia (Benth.) L.A.S.Johnson & P.H.Weston	Persoonia brevifolia	Persoonia	Proteaceae	1	1	1	0.96	18	SR + BR + SDM	179.895	MS	shrub to c. 1.8 m high	Vicflora	E	MWIDE	R-	SclFW+	HeaShr-			DSclFW,WSclFW	R-P+	Dry or wet sclerophyll forest
Persoonia chamaepitys A.Cunn.	Persoonia chamaepitys	Persoonia	Proteaceae	0.897	0.729	0.744681	0.897	55	SR + BR + SDM	118.75	LS	Prostrate shrub,	PlantNET	E	MWIDE	R-	SclFW+	HeaShr-			DSclFW	R-P+	Death or dry sclerophyll forest
Persoonia confertiflora Benth.	Persoonia confertiflora	Persoonia	Proteaceae	0.606	0.606	0.602273	0.354	97	SR + BR	379.656	MS	shrub to 1.5 m high	Vicflora	ME		R-	SclFW+	HeaShr-			EucFW		Doodland and forests of coastal and mountainous areas; tall open forest, dominant spp: Alsophila australis, Eucalyptus cypellocarpa, E. obliqua
Persoonia conjuncta P.H.Weston & L.A.S.Johnson	Persoonia conjuncta	Persoonia	Proteaceae	0.522	0.316	0.344828	0.522	30	SDM	195.059	LT	Erect shrub to small tree	PlantNet	E	MWIDE	R-	SclFW+	HeaShr-			DSclFW,WSclFW		Dry to wet sclerophyll forest
Persoonia fastigiata R.Br.	Persoonia fastigiata	Persoonia	Proteaceae	0.556	0.556	0.4375	0.35	21	SR	664.077	MS	Small shrub; erect to spreading shrubs 0.5-1.5m	PlantNET; Fl. Aust 16	NonE		R-	SclFW+	HeaShr-			DSclFW	R+P-	Dry sclerophyll woodland or forest
Persoonia hindii P.H.Weston & L.A.S.Johnson	Persoonia hindii	Persoonia	Proteaceae	1	1	1	0.929	24	SR + BR + SDM	117.713	LS	Multistemmed, suckering shrub, 0.5 m high; up to 60 cm high x 40 cm wide	AVH (Weston 1948; Erington 541)	E	MWIDE	R-	SclFW+	HeaShr-			EucFW		Forest and woodland dominated by species of Eucalyptus
Persoonia media R.Br.	Persoonia media	Persoonia	Proteaceae	0.511	0.511	0.5	0.449	122	SR	547.044	LT	Erect to spreading shrub to tree; highly variable	PlantNet	E	VWIDE	R+	SclFW+	HeaShr-			DSclFW,WSclFW,RF+		Dry sclerophyll forest,[1] as well as wet sclerophyll forest and rainforest
Persoonia microphylla R.Br.	Persoonia microphylla	Persoonia	Proteaceae	0.76	0.684	0.76	0.388	26	SR + BR	160.366	MS	Prostrate to erect shrub to 2m	Fl . Aust 16	E	MWIDE	R-	SclFW+	HeaShr+			Hea,DSclFW		Montane heath to dry sclerophyll forest
Persoonia myrtilloides Sieber ex Schult. & Schult.f.	Persoonia myrtilloides	Persoonia	Proteaceae	0.792	0.792	0.742857	0.74	98	SR + BR + SDM	177.919	MS	Erect to spreading shrub; 0.5-2.5 m	PlantNET	E	MWIDE	R-	SclFW+	HeaShr+			Hea,DSclFW		Heath to dry sclerophyll forest
Persoonia oblongata R.Br.	Persoonia oblongata	Persoonia	Proteaceae	0.676	0.632	0.653846	0.676	60	SR + BR + SDM	111.083	MS	Erect to spreading shrub 1-3m	Fl . Aust 16	E	MWIDE	R-	SclFW+	HeaShr+			Hea,DSclFW	R-P+	Heath to dry sclerophyll forest
Persoonia oleoides L.A.S.Johnson & P.H.Weston	Persoonia oleoides	Persoonia	Proteaceae	0.823	0.823	0.782609	0.658	58	SR + BR + SDM	347.803	LS	Erect to decumbent shrub; erect to spreading shrubs 0.2-1m	PlantNET; Fl. Aust 16	E	MWIDE	R-	SclFW+	HeaShr-			DSclFW,WSclFW	R+	Dry sclerophyll forest to wet sclerophyll forest
Persoonia oxycoccoides Sieber ex Spreng.	Persoonia oxycoccoides	Persoonia	Proteaceae	0.513	0.457	0.461538	0.513	44	SDM	708.885	LS	Prostrate to spreading shrub	PlantNet	E	VWIDE	R-	SclFW+	HeaShr-			EucFW		Dry eucalypt forest in sandy acidic soils
Persoonia procumbens L.A.S.Johnson & P.H.Weston	Persoonia procumbens	Persoonia	Proteaceae	0.917	0.917	0.833333	0.765	25	SR + BR + SDM	89.708	LS	Prostrate shrub,	PlantNET	E	RR	R-	SclFW+	HeaShr-			DSclFW,Shr,Herb	R+	Woodland and forest; dry sclerophyll woodland; shrubland and herbland
Persoonia recedens Gand.	Persoonia recedens	Persoonia	Proteaceae	0.969	0.969	0.933333	0.955	21	SR + BR + SDM	108.355	LS	Prostrate to spreading shrub	PlantNET	E	MWIDE	R-	SclFW+	HeaShr-			DSclFW		Dry sclerophyll forest
Persoonia rufa L.A.S.Johnson & P.H.Weston	Persoonia rufa	Persoonia	Proteaceae	0.942	0.935	0.882353	0.942	25	SR + BR + SDM	96.437	MS	Erect to spreading shrub 1-2.5m	Fl. Aust 16	E	RR	R-	SclFW+	HeaShr+			Hea,DSclFW	R-P+	Heath to dry sclerophyll forest
Persoonia silvatica L.A.S.Johnson	Persoonia silvatica	Persoonia	Proteaceae	0.559	0.539	0.552846	0.559	145	SR + BR + SDM	261.408	LT	Shrub or small tree to about 11 m high	RFK	E	MWIDE	R-	SclFW+	HeaShr-			WSclFW,EucFW		Woodland to wet sclerophyll forest
Persoonia volcanica P.H.Weston & L.A.S.Johnson	Persoonia volcanica	Persoonia	Proteaceae	0.658	0.658	0.555556	0.447	29	SR + BR	82.251	TS	Erect shrub to 6 m high	RFK	NonE		R+	SclFW+	HeaShr-			DSclFW,RF+		Dry sclerophyll forest to rainforest
Petrophile pedunculata R.Br.	Petrophile pedunculata	Petrophile	Proteaceae	0.512	0.427	0.465116	0.512	91	SDM	223.047	MS	Tall shrub to 2.5 m high	PlantNet	E	MWIDE	R-	SclFW+	HeaShr-			DSclFW,Hea		Grows in dry sclerophyll forest and wet and dry heath
Phebalium verrucosum (Paul G.Wilson) I.Telford & J.J.Bruhl	Phebalium verrucosum	Phebalium	Rutaceae	0.75	0.75	0.65	0.738	22	SR + BR + SDM	155.418	TS	Shrub to 5 m high	PlantNET	E	MWIDE	R	SclFW-	HeaShr-	1		Rock,Gull,Rip,WoFo		Rocky areas on gorge edges at 900-1000 m altitude, and along rocky streams down to 180 m altitude. Occurs in euc woodland, edges of dry rainforest
Pherosphaera fitzgeraldii (F.Muell.) F.Muell. ex Hook.f.	Pherosphaera fitzgeraldii	Pherosphaera	Podocarpaceae	0.742	0.056	0.0909091	0.742	13	SDM	14.055	MS	Ascending or erect shrub	PlantNet	E	VRR	R+	SclFW-	HeaShr-	1		Rip,Rock		Usually grows on wet rocks within the spray of waterfalls or on ledges or in caves near waterfalls, montane rainforest, wet sclerophyll rainforest
Philotheca hispidula (Sieber ex Spreng.) Paul G.Wilson	Philotheca hispidula	Philotheca	Rutaceae	0.587	0.531	0.556962	0.587	90	SR + BR + SDM	357.377	LS	Small shrub to about 1 m high	PlantNet	E	MWIDE	R-	SclFW+	HeaShr+	1		Hea	R-P+	Heathland and sandstone sites, rock outcrops, dry sclerophyll forest
Philotheca obovalis (A.Cunn.) Paul G.Wilson	Philotheca obovalis	Philotheca	Rutaceae	0.868421	0.864	0.868421	0.862	48	SR + BR + SDM	421.569	LS	Small shrub to 1 m high	PlantNET	E	MWIDE	R-	SclFW-	HeaShr+			Hea,DSclFW	R+P+	Heath and dry sclerophyll forest
Philotheca obovatifolia (Bayly) P.I.Forst.	Philotheca obovatifolia	Philotheca	Rutaceae	1	1	1	0.587	11	SR + BR + SDM	336.098	MS	Shrub to 2 m high	PlantNET	ME		R-	SclFW-	HeaShr+			Hea,WoFo,HAlt		Growths in heath and woodland at higher altitudes
Philotheca scabra (Paxton) Paul G.Wilson	Philotheca scabra	Philotheca	Rutaceae	0.6	0.589	0.545455	0.6	77	SR + BR + SDM	202.628	LS	Small shrub to 0.6 m high	PlantNET	E	MWIDE	R-	SclFW+	HeaShr-			DSclFW,Hea	R+P+	Dry sclerophyll forest and heath
Philotheca trachyphylla (F.Muell.) Paul G.Wilson	Philotheca trachyphylla	Philotheca	Rutaceae	0.565217	0.56	0.565217	0.467	106	SR + BR	697.319	TS	Shrub or small tree, 2–7 m high	PlantNET	E	VWIDE	R-	SclFW+	HeaShr-		1	WSclFW,Gull		Hillsides and gullies within forests; wet sclerophyll forest
Philotheca virgata (Hook.f.) Paul G.Wilson	Philotheca virgata	Philotheca	Rutaceae	0.938	0.938	0.777778	0.798	14	SR + BR + SDM	73.325	TS	Slender shrub to c. 4 m high	Vicflora	NonE		R-	SclFW-	HeaShr+			Hea	R-P+	Grows in heath on sandstone
Phyllota squarrosa (DC.) Benth.	Phyllota squarrosa	Phyllota	Fabaceae	0.810811	0.773	0.810811	0.751	40	SR + BR + SDM	108.274	LS	low decumbent shrub to 0.75 m high	PlantNET	E	MWIDE	R-	SclFW+	HeaShr-			DSclFW,Hea	R+P+	Dry sclerophyll forest and heath
Pimelea biflora N.A.Wakef.	Pimelea biflora	Pimelea	Thymelaeaceae	0.533	0.533	0.46875	0.306	38	SR	268.565	LS	Prostrate mat-forming shrub, stems hairy.	PlantNET	E	MWIDE	R-	SclFW+	HeaShr-			EucFW,Herb,HAlt		Grows in alpine and subalpine forest and grassland,
Pimelea cremnophila L.M.Copel. & I.Telford	Pimelea cremnophila	Pimelea	Thymelaeaceae	1	1	1		8	SR + BR	27.569	MS	Erect shrub to 2.5 m high	PlantNET	E	RR	R-	SclFW-	HeaShr-	1		Rock		Exposed cliff tops or more sheltered cliff sides
Pimelea umbratica A.Cunn. ex Meisn.	Pimelea umbratica	Pimelea	Thymelaeaceae	0.692	0.692	0.533333	0.514	15	SR + BR + SDM	235.95	LS	much-branched shrub to 1 m high	PlantNET	NonE		R	SclFW-	HeaShr+			Shr, Rfmar		Shrubland on stony soils above rainforest, margin of submontane rainforest.
Pimelea venosa Threlfall	Pimelea venosa	Pimelea	Thymelaeaceae	0.75	0.75	0.75		0	SR + BR	15.634	MS	shrub, >1 m based on images	SpecRecords	E	VRR	R-	SclFW+	HeaShr-			EucFW		Dominated by Eucalyptus species, with an open understorey of Xanthorrhoea and Solanum species
Plantago antarctica Decne.	Plantago antarctica	Plantago	Plantaginaceae	0.568	0.568	0.507937	0.385	69	SR + BR	324.504	PF	Perennial herb	PlantNET	NonE		R-	SclFW-	HeaShr-			Herb,EucFW,HAlt		Montane and subalpine grassland and woodland;
Platysace clelandii (Maiden & Betche) L.A.S.Johnson	Platysace clelandii	Platysace	Apiaceae	0.889	0.889	0.875	0.693	28	SR + BR + SDM	98.386	LS	Scrambling shrub; many-brenched shrub 1m; small shrub 40 cm	PlantNET; AVH (Matthew 100499; S.Douglas 1)	E	RR	R-	SclFW+	HeaShr-	1		DSclFW,Rock	R-P+	Grows among sandstone boulders in dry sclerophyll forest
Plectorrhiza purpurata (Rupp) M.A.M.Renner	Plectorrhiza purpurata	Plectorrhiza	Orchidaceae	0.695	0.55	0.5625	0.695	17	SR + BR + SDM	375.795	EP	Epiphyte	PlantNET	E	MWIDE	R+	SclFW-	HeaShr+			RF+,Swa	R-P-	Grows in rainforest, and swampy heath
Plectranthus alloplectus S.T.Blake	Plectranthus alloplectus	Plectranthus	Lamiaceae	0.52	0.52	0.5	0.426	36	SR	494.157	LS	Non-aromatic shrub to c. 70 cm high	PlantNET	E	MWIDE	R+	SclFW+	HeaShr-	1		Rock, Shr		Occurs on cliffs and steep ledges; rock pavements and small cliffs, with associated shrubby heath species, noted in some rainforests; wet sclerophyll forest; in understorey Trochocarpa laurina and other rainforest tall shrubs and vines.
Plectranthus sp. Torrington (C.E.Nano 460) L.M.Copel.	Plectranthus sp. Torrington	Plectranthus	Lamiaceae	1	1	1		0	SR + BR	0	PF	Semi-succulent herb; Spreading herb 20 cm tall with non-aromatic leaves. Plant rooting at the nodes forming a loose mat	AVH (Copeland 3329; Copeland 2746)	E	ERR	R-	SclFW+	HeaShr-			DSclFW		Torrington Forest
Plinthanthesis rodwayi (C.E.Hubb.) S.T.Blake	Plinthanthesis rodwayi	Plinthanthesis	Poaceae	1	1	1		7	SR + BR	7.993	PG	Caespitose perennial to 0.5 m high.	PlantNET	E	ERR	R-	SclFW-	HeaShr+			Hea,WoFo		Sedgeland-heath with Lepidosperma, Gahnia & Eucalyptus stricta; herbland-sedgeland; grows in montane woodland;
Poa clivicola Vickery	Poa clivicola	Poa	Poaceae	0.511	0.511	0.454545	0.357	80	SR	1051.64	PG	Caespitose perennial to 0.5 m high.	PlantNET	NonE		R-	SclFW+	HeaShr-			Herb		Better drained grassland slopes, low open forest, euc woodland
Poa hookeri Vickery	Poa hookeri	Poa	Poaceae	0.666667	0.633	0.666667	0.312	28	SR + BR	231.099	PG	Caespitose perennial to 0.5 m high.	PlantNET	NonE		R-	SclFW-	HeaShr-			Herb,HAlt	R+P-	High altitudes, shrubland, bluffs, Poa grassland
Poa meionectes Vickery	Poa meionectes	Poa	Poaceae	0.687	0.673	0.645833	0.687	52	SR + BR + SDM	259.891	PG	Perennial grass	PlantNET	NonE		R-	SclFW+	HeaShr-			EucFW		Eucalyptus woodland in coastal ranges.
Podolepis hieracioides F.Muell.	Podolepis hieracioides	Podolepis	Asteraceae	0.544	0.544	0.521127	0.427	75	SR + BR	1023.46	PF	glabrescent perennial to 70 cm	PlantNET	E	EWIDE	R-	SclFW+	HeaShr-			DSclFW,Herb, Swa		Woodland and grassland
Podolobium aestivum Crisp & P.H.Weston	Podolobium aestivum	Podolobium	Fabaceae	0.88	0.88	0.875	0.727	13	SR + BR + SDM	170.494	MS	Erect shrub 1–2.5 m high	PlantNET	E	MWIDE	R-	SclFW+	HeaShr-			DSclFW	R+	Rocky ground in dry sclerophyll forest
Polystichum fallax Tindale	Polystichum fallax	Polystichum	Dryopteridaceae	0.562	0.562	0.513514	0.339	41	SR + BR	564.43	SFC	rhizomatous fern	PlantNET	E	VWIDE	R-	SclFW-	HeaShr-	1		WoFo,Rock		Chiefly found amongst rocks in open forest; wide range of habitats
Pomaderris bodalla N.G.Walsh & Coates	Pomaderris bodalla	Pomaderris	Rhamnaceae	0.666667	0.5	0.666667	0.539	16	BR + SDM	120.906	TS	Shrub 2–4 m high	PlantNet	E	MWIDE	R-	SclFW+	HeaShr-		1	EucFW,Rip		Moist open forest, along sheltered gullies or along stream banks
Pomaderris brogoensis N.G.Walsh	Pomaderris brogoensis	Pomaderris	Rhamnaceae	0.733333	0.68	0.733333	0.6	18	SR + BR + SDM	147.701	LT	Slender shrub or spreading tree to 9 m high	PlantNET	E	MWIDE	R-	SclFW-	HeaShr+	1		Shr,Rock		Scattered in rocky sites in tall shrub communities
Pomaderris cinerea Benth.	Pomaderris cinerea	Pomaderris	Rhamnaceae	0.625	0.486	0.461538	0.625	60	SDM	248.794	LT	Shrub or small tree 5–10 m high	PlantNET	E	MWIDE	R	SclFW+	HeaShr-			WSclFW,RFmar		Moist open forest, often bordering rainforest
Pomaderris costata N.A.Wakef.	Pomaderris costata	Pomaderris	Rhamnaceae	0.733333	0.65	0.733333	0.475	34	SR + BR	650.189	MS	Spreading shrub, mostly 1–3 m high	PlantNET	E	VWIDE	R-	SclFW+	HeaShr-	1		EucFW,Rock	R-P+	Open euc forest, chiefly on the escarpment ranges, clifflines
Pomaderris cotoneaster N.A.Wakef.	Pomaderris cotoneaster	Pomaderris	Rhamnaceae	0.504	0.413	0.5	0.504	41	SDM	529.294	MS	Shrub 1–2 m high,	PlantNet	E	VWIDE	R-	SclFW+	HeaShr-	1		DSclFW		Dry sclophyll forest, often on skeletal soil, near cliffs
Pomaderris gilmourii N.G.Walsh	Pomaderris gilmourii	Pomaderris	Rhamnaceae	1	1	1	0.772	11	SR + BR + SDM	18.825	TS	Shrub to 4 m high	PlantNET	E	VRR	R-	SclFW-	HeaShr+	1		Shr,WoFo, Rock		Open shrubland or forest, rocky outcrops
Pomaderris ledifolia A.Cunn.	Pomaderris ledifolia	Pomaderris	Rhamnaceae	0.517647	0.482	0.517647	0.502	97	BR + SDM	1093.64	MS	Erect shrub to 2 m high	PlantNET	E	EWIDE	R-	SclFW+	HeaShr-	1		Rock,HAlt	R-P+	Rocky hillsides, at higher altitudes, open euc forests
Pomaderris nitidula (Benth.) N.A.Wakef.	Pomaderris nitidula	Pomaderris	Rhamnaceae	0.577	0.5	0.575	0.577	47	BR + SDM	444.454	MS	Shrub to 1.5 m high	PlantNET	E	MWIDE	R-	SclFW+	HeaShr-			SclFW,Shr	R-P+	Sclerophyll forest and woodland and scrub,
Pomaderris oblongifolia N.G.Walsh	Pomaderris oblongifolia	Pomaderris	Rhamnaceae	0.9	0.833	0.9	0.326	12	SR + BR	46.234	MS	Slender shrub 1–2.5 m high	PlantNET	E	RR	R-	SclFW-	HeaShr-	1		Rock		Amongst river rocks, and on lower slopes of clifflines.
Pomaderris parrisiae N.G.Walsh	Pomaderris parrisiae	Pomaderris	Rhamnaceae	0.773	0.5	0.538462	0.773	15	BR + SDM	82.798	LT	Shrub or small tree to 9 m high	PlantNet	E	RR	R+	SclFW+	HeaShr-			EucFW,RF+		Tall open forest or rainforest,
Pomaderris pauciflora N.A.Wakef.	Pomaderris pauciflora	Pomaderris	Rhamnaceae	0.595	0.595	0.566667	0.38	32	SR + BR	528.313	MS	Shrub to 3 m high,	PlantNET	E	VWIDE	R-	SclFW-	HeaShr-			Rip, Shr	R+P+	Growing near streams, shrubland
Pomaderris subplicata N.G.Walsh	Pomaderris subplicata	Pomaderris	Rhamnaceae	0.6	0.6	0.5		4	SR	4.771	MS	Shrub, 1–2 m high	Vicflora	E	ERR	R-	SclFW+	HeaShr-	1		DSclFW		Dry woodland, rocky slopes
Pomaderris virgata N.G.Walsh	Pomaderris virgata	Pomaderris	Rhamnaceae	0.794	0.696	0.692308	0.794	30	SR + BR + SDM	209.679	TS	Slender shrub, 2–6 m high	Vicflora	E	MWIDE	R-	SclFW+	HeaShr-			SclFW	R-P+	Sclerophyll forest on the escarpment ranges
Poranthera corymbosa Brongn.	Poranthera corymbosa	Poranthera	Phyllanthaceae	0.543	0.543	0.525926	0.425	157	SR + BR	1313.23	LS	Erect shrub to 80 cm high,	PlantNET	E	EWIDE	R-	SclFW+	HeaShr-			EucFW		Widespread in open forest, euc forest
Poranthera ericifolia Rudge	Poranthera ericifolia	Poranthera	Phyllanthaceae	0.52	0.52	0.485294	0.42	73	SR	424.817	LS	Erect shrub 15–30 cm high	PlantNet	E	MWIDE	R-	SclFW+	HeaShr+			Hea,DSclFW		Occurs in heath and dry sclerophyll forest
Prasophyllum flavum R.Br.	Prasophyllum flavum	Prasophyllum	Orchidaceae	0.524	0.444	0.442623	0.524	61	SDM	1264.91	GF	Terrestrial herb, to 90 cm high; tubers rhizome-like.	PlantNET	NonE		R-	SclFW+	HeaShr-			WSclFW		Moist, fertile soils in high-rainfall forests, also open euc forests and woodlands
Prostanthera caerulea R.Br.	Prostanthera caerulea	Prostanthera	Lamiaceae	0.614	0.614	0.59375	0.474	40	SR + BR	746.829	MS	Erect shrub, 0.5–3 m high	PlantNET	E	VWIDE	R-	SclFW-	HeaShr+			Hea,WSclFW		Grows in heath and wet sclerophyll forest
Prostanthera hindii B.J.Conn	Prostanthera hindii	Prostanthera	Lamiaceae	0.909	0.909	0.833333	0.905	30	SR + BR + SDM	165.316	LS	Erect subshrub, 0.3–1 m high	PlantNET	E	MWIDE	R-	SclFW-	HeaShr+			Shr,WoFo		Grows in shrubland and woodland
Prostanthera incana A.Cunn. ex Benth.	Prostanthera incana	Prostanthera	Lamiaceae	0.503	0.448	0.467532	0.503	82	SDM	993.301	MS	Erect, moderately dense shrub, 1–2.5 m high	PlantNet	E	VWIDE	R-	SclFW+	HeaShr-			DSclFW		Tall sclerophyll forest and woodland
Prostanthera incisa R.Br.	Prostanthera incisa	Prostanthera	Lamiaceae	0.514	0.44	0.469388	0.514	111	SDM	1129.87	MS	Erect, openly branched shrub, 0.5–3 m high	PlantNet	E	EWIDE	R-	SclFW+	HeaShr-			SclFW,RFmar		Ssheltered sites in rainforest margins or sclerophyll forest
Prostanthera makinsonii B.J.Conn & T.C.Wilson	Prostanthera makinsonii	Prostanthera	Lamiaceae	0.75	0.75	0.5		0	SR	9.077	MS	Spreading shrub, up to 2 m high.	PlantNET	E	ERR	R-	SclFW+	HeaShr-			EucFW,Shr		Open forest dominated by Eucalyptus radiata
Prostanthera porcata B.J.Conn	Prostanthera porcata	Prostanthera	Lamiaceae	1	1	1	0.679	18	SR + BR + SDM	93.898	MS	Erect shrub, 1.5–2 m high	PlantNET	E	RR	R-	SclFW+	HeaShr-			EucFW		Steep rocky slopes in association with Eucalyptus agglomerata and Eucalyptus sieberi .
Prostanthera prunelloides R.Br.	Prostanthera prunelloides	Prostanthera	Lamiaceae	0.549	0.446	0.432432	0.549	43	SDM	332.447	MS	Spreading shrub, 3 m high	SpecRecords	E	MWIDE	R-	SclFW+	HeaShr-			SclFW,WoFo		Grows in sclerophyll forest and woodland
Prostanthera rugosa A.Cunn. ex Benth.	Prostanthera rugosa	Prostanthera	Lamiaceae	0.618	0.294	0.307692	0.618	15	SDM	63.521	MS	Open divaricate shrub 1–1.5 m high	PlantNet	E	RR	R-	SclFW+	HeaShr-			WSclFW,DSclFW		Grows in wet and dry sclerophyll forest
Prostanthera saxicola R.Br.	Prostanthera saxicola	Prostanthera	Lamiaceae	0.516667	0.494	0.516667	0.309	131	BR	1212.19	MS	Prostrate to erect shrub, spreading to compact, 0.2–2 m high		ME		R-	SclFW+	HeaShr+			Hea,DSclFW		Widespread, often in heath and dry sclerophyll forest.
Prostanthera scutellarioides (R.Br.) Briq.	Prostanthera scutellarioides	Prostanthera	Lamiaceae	0.528	0.528	0.525253	0.363	114	SR + BR	897.412	MS	Erect or decumbent shrub, 0.3–2.5 m high	PlantNet	E	VWIDE	R-	SclFW+	HeaShr-			DSclFW,WoFo		Grows in dry sclerophyll forest and woodland
Prostanthera sejuncta M.L.Williams, Drinnan & N.G.Walsh	Prostanthera sejuncta	Prostanthera	Lamiaceae	0.672	0.531	0.5	0.672	18	SR + SDM	27.157	LS	Scrambling, ± prostrate shrub, to 0.5 m high,	PlantNET	E	RR	R-	SclFW-	HeaShr-	1		Rock		Grows in skeletal sandy soils of rocky areas
Prostanthera sp. Mt Kaputar (W.Schofield NE92414) I.Telford	Prostanthera sp. Mt Kaputar	Prostanthera	Lamiaceae	1	1	1		0	SR + BR	0	MS	medium shrub based on photo	https://www.flickriver.com/photos/stitchingbushwalker/33641084738/	E	ERR	R-	SclFW-	HeaShr-	1		Rock		Rocky outcrops
Prostanthera sp. Rowleys Creek (L.M.Copeland 4288) L.M.Copel.	Prostanthera sp. Rowleys Creek	Prostanthera	Lamiaceae	1	1	1		0	SR + BR	0.261	LS	Low shrub to 70 cm; Spreading shrub 80 cm high wide by 50 cm tall	AVH(Taylor 182; Copeland 4288)	E	ERR	R-	SclFW-	HeaShr+	1		WoFo,Rock,Shr		gorge rim, shrubby areas, Allocasuarina woodland
Prostanthera staurophylla F.Muell.	Prostanthera staurophylla	Prostanthera	Lamiaceae	1	1	1	0.64	11	SR + BR + SDM	37.322	MS	Erect to spreading shrub, 1–1.8 m high	PlantNET	E	RR	R-	SclFW-	HeaShr+	1		Shr,Rock	R-P+	Open and exposed areas, in crevices of granite outcrops
Prostanthera stenophylla B.J.Conn	Prostanthera stenophylla	Prostanthera	Lamiaceae	0.647	0.647	0.5	0.279	13	SR	306.206	MS	Erect slender shrub 1.5–2.5 m	PlantNET	E	MWIDE	R-	SclFW+	HeaShr-			SclFW		Sclerophyll forest
Prostanthera stricta R.T.Baker	Prostanthera stricta	Prostanthera	Lamiaceae	0.727	0.478	0.5	0.727	22	SDM	69.507	MS	Erect, ± shrub, to 2 m high	PlantNET	E	RR	R-	SclFW+	HeaShr-			SclFW		Grows in sclerophyll forest
Prostanthera tallowa B.J.Conn & T.C.Wilson	Prostanthera tallowa	Prostanthera	Lamiaceae	0.923	0.923	0.857143	0.604	11	SR + BR + SDM	36.975	MS	Erect shrub 1.5–2 m high	PlantNET	E	RR	R-	SclFW+	HeaShr-			DSclFW,Rip		Dry sclerophyll forest, often in riverine habitats
Prostanthera teretifolia Maiden & Betche	Prostanthera teretifolia	Prostanthera	Lamiaceae	0.921	0.921	0.869565	0.632	29	SR + BR + SDM	39.558	LS	0.3–1 m high	PlantNET	E	RR	R-	SclFW+	HeaShr+	1		Shr,Rock		open and exposed areas, rocky hillside, Euc and open forest
Prostanthera violacea R.Br.	Prostanthera violacea	Prostanthera	Lamiaceae	0.822	0.822	0.783784	0.536	41	SR + BR + SDM	554.205	MS	Slender shrub 0.5–2 m high	PlantNET	E	VWIDE	R+	SclFW+	HeaShr-		1	RF+,SclFW,Gull,Rip		Grows in rainforest or sclerophyll forest, often in gullies or riverine habitats,
Prostanthera walteri F.Muell.	Prostanthera walteri	Prostanthera	Lamiaceae	0.879	0.879	0.857143	0.67	35	SR + BR + SDM	270.437	MS	Sprawling shrub, 1–2 m high	PlantNET	E	MWIDE	R-	SclFW+	HeaShr-	1		Rock,EucFW		granitic soils in forests; rocky outcrops prevalent
Pseudanthus pauciflorus Halford & R.J.F.Hend.	Pseudanthus pauciflorus	Pseudanthus	Euphorbiaceae	0.933333	0.92	0.933333	0.733	19	SR + BR + SDM	193.994	LS	Compact shrub to 60 cm high	PlantNET	NonE		R-	SclFW-	HeaShr+	1		Rock	R-P+	Found in shallow soil on rocky sites, including mountain tops and cliff faces. Heathland
Pultenaea alea de Kok	Pultenaea alea	Pultenaea	Fabaceae	0.575	0.562	0.533333	0.575	16	SR + BR + SDM	75.427	MS	Erect shrub	PlantNET	E	RR	R-	SclFW+	HeaShr-			DSclFW		Grows in dry sclerophyll forest
Pultenaea altissima F.Muell. ex Benth.	Pultenaea altissima	Pultenaea	Fabaceae	0.645833	0.641	0.645833	0.501	103	SR + BR + SDM	978.45	MS	Shrub or small tree 2–3 m	PlantNET	E	VWIDE	R-	SclFW-	HeaShr+			Hea,DSclFW	R-P+	Heath to dry sclerophyll woodland
Pultenaea baeuerlenii F.Muell.	Pultenaea baeuerlenii	Pultenaea	Fabaceae	0.9	0.9	0.857143		9	SR + BR	32.964	LS	Erect shrub; Erect shrub, 0.6–1(–1.5) m high	PlantNET; ASB 16	E	RR	R-	SclFW-	HeaShr+			Swa,Hea		Swamp heath
Pultenaea benthamii F.Muell.	Pultenaea benthamii	Pultenaea	Fabaceae	0.728	0.5	0.555556	0.728	11	BR + SDM	108.74	TS	Shrub to 3.5 m high	PlantNet	NonE		R-	SclFW+	HeaShr-			DSclFW		Grows in dry sclerophyll forest,
Pultenaea canescens A.Cunn.	Pultenaea canescens	Pultenaea	Fabaceae	0.854	0.854	0.774194	0.823	38	SR + BR + SDM	67.785	LS	to 1m	https://eflora.library.sydney.edu.au/taxon/pultenaea-canescens	E	RR	R-	SclFW-	HeaShr+			Swa, Hea		Grows in swamp-heath
Pultenaea capitellata Sieber ex DC.	Pultenaea capitellata	Pultenaea	Fabaceae	0.619048	0.569	0.619048	0.471	43	SR + BR	1029.5	LS	Prostrate shrub	PlantNet	E	EWIDE	R-	SclFW+	HeaShr+			Swa,DSclFW		Swamp heath to dry sclerophyll forest
Pultenaea divaricata H.B.Will.	Pultenaea divaricata	Pultenaea	Fabaceae	0.549	0.49	0.452381	0.549	46	SDM	210.37	MS	Erect shrub	PlantNet	E	MWIDE	R-	SclFW-	HeaShr+			Swa, Hea		Grows in wet ground, usually swamp-heath
Pultenaea echinula Sieber ex DC.	Pultenaea echinula	Pultenaea	Fabaceae	0.739	0.739	0.684211	0.453	21	SR + BR	196.21	MS	Shrub up to 1.5 m high	https://eflora.library.sydney.edu.au/taxon/pultenaea-echinula	E	MWIDE	R-	SclFW+	HeaShr-			DSclFW		dry sclerophyll forest
Pultenaea sp. Genowlan Point (NSW 417813) NSW Herbarium	Pultenaea Genowlan-Point	Pultenaea	Fabaceae	0.667	0.667	0.666667		0	SR + BR	51.31	LS	Shrub to 1m	SpecRecords	E	RR	R-	SclFW-	HeaShr-	1		Rock,EucFW		The species is restricted to an exposed rocky area within metres of a cliff edge.
Pultenaea glabra Benth.	Pultenaea glabra	Pultenaea	Fabaceae	0.513	0.429	0.48	0.513	30	SDM	148.413	MS	Erect shrub	PlantNet	E	MWIDE	R-	SclFW+	HeaShr-			DSclFW		Dry sclerophyll forest
Pultenaea parrisiae J.D.Briggs & Crisp	Pultenaea parrisiae	Pultenaea	Fabaceae	1	1	1	0.638	10	SR + BR + SDM	174.02	LS	Procumbent shrub	PlantNET	E	MWIDE	R-	SclFW+	HeaShr-			DSclFW,Swa	R-P+	Dry sclerophyll woodland on swamp margins
Pultenaea polifolia A.Cunn.	Pultenaea polifolia	Pultenaea	Fabaceae	0.527273	0.519	0.527273	0.363	125	SR + BR	1242.21	MS	Erect to prostrate shrub	PlantNet	E	EWIDE	R-	SclFW+	HeaShr+			Hea,WSclFW		Death to wet sclerophyll forest
Pultenaea pycnocephala F.Muell. ex Benth.	Pultenaea pycnocephala	Pultenaea	Fabaceae	0.797	0.763	0.777778	0.797	47	SR + BR + SDM	352.056	LS	shrub to 0.4m; erect to ascending shrub 0.2-1m	Fl SE QLD; ASB 17	E	MWIDE	R-	SclFW+	HeaShr-	1		DSclFW, Rock	R-P+	Dry sclerophyll forest to woodland on granite, rhyolite flows
Pultenaea rodwayi Tindale ex de Kok	Pultenaea rodwayi	Pultenaea	Fabaceae	1	1	1	0.755	10	SR + BR + SDM	54.524	MS	Erect shrub; shrub 1-1.5m; Erect shrub to c. 1 m tall; Shrub, 2.5 m	PlantNET; AVH (Coveny 11017; Gilmour 5270, telford 10870)	E	RR	R-	SclFW+	HeaShr-			DSclFW		Dry sclerophyll forest
Pultenaea sp. Olinda (R.Coveny 6616) NSW Herbarium	Pultenaea sp. Olinda	Pultenaea	Fabaceae	0.98	0.98	0.923077		0	SR + BR	27.454	MS	Erect to procumbent shrub; Erect spreading shrub, 60 cm; Multistemmed shrub 0.9 m tall; Woody shrubs to 2 m	PlantNET; AVH (Crisp 1290; Weston 2608; Clarke 595)	E	RR	R-	SclFW-	HeaShr+	1		Shr,Rock		Crevices between sandstone boulders with other shrubs
Pultenaea tarik de Kok	Pultenaea tarik	Pultenaea	Fabaceae	0.944444	0.939	0.944444	0.901	24	SR + BR + SDM	34.058	MS	Erect shrub; erect shrub 0.15-1.5m	PlantNET; ASB 17	E	RR	R-	SclFW+	HeaShr-	1		DSclFW, Rock	R-P+	In dry sclerophyll forest on granite, Gibraltar Ra, outcropping granite boulders
Pultenaea villifera Sieber ex DC.	Pultenaea villifera	Pultenaea	Fabaceae	0.566	0.397	0.461538	0.566	49	SDM	380.648	MS	Erect shrub	PlantNet	E	MWIDE	R-	SclFW+	HeaShr-			DSclFW		dry sclerophyll forest on sandy soil
Pultenaea vrolandii Maiden	Pultenaea vrolandii	Pultenaea	Fabaceae	0.64	0.64	0.611111	0.28	42	SR + BR	463.8	MS	Erect shrub; erect shrub 0.5-2(-3)m high	PlantNET; ASB 16	E	MWIDE	R-	SclFW+	HeaShr-			DSclFW	R-P+	Grows in dry sclerophyll forest
Pultenaea whiteana S.T.Blake	Pultenaea whiteana	Pultenaea	Fabaceae	0.6	0.5	0.6		8	BR	21.456	MS	Branched shrub	PlantNet	E	VRR	R-	SclFW-	HeaShr+	1		Hea,Rock		More or less heath like vegetation on the upper rocky slopes
Ranunculus collinus R.Br. ex DC.	Ranunculus collinus	Ranunculus	Ranunculaceae	0.552632	0.5	0.552632	0.326	46	BR	807.033	PF	Perennial forb	SpecRecords	NonE		R-	SclFW+	HeaShr-			Herb,EucFW,Swa		In moist grassy tableland sites in eucalypt woodland or on wet mud
Rhizanthella omissa D.L.Jones & M.A.Clem.	Rhizanthella omissa	Rhizanthella	Orchidaceae	1	1	1		0	SR + BR	0	PF	terrestrial orchid	PlantNet	E	ERR	R-	SclFW-	HeaShr-			WoFo		Tall forests with numerous large she-oaks
Rhytidosporum alpinum McGill.	Rhytidosporum alpinum	Rhytidosporum	Pittosporaceae	0.533	0.533	0.466667	0.452	39	SR	124.503	LS	Dense dwarf rhizomatous shrub to 10 cm	PlantNET	E	MWIDE	R-	SclFW+	HeaShr+			Hea,Herb,SclFW		Moist areas of heath, grassland or sclerophyll
Rhytidosporum prostratum McGill.	Rhytidosporum prostratum	Rhytidosporum	Pittosporaceae	0.552	0.462	0.5	0.552	10	SDM	104.424	LS	Diffuse dwarf shrub,	PlantNet	E	MWIDE	R-	SclFW+	HeaShr+			Hea,SclFW		Wet heath and sclerophyll woodland
Sannantha pluriflora (F.Muell.) Peter G.Wilson	Sannantha pluriflora	Sannantha	Myrtaceae	0.531	0.527	0.515873	0.531	134	SR + BR + SDM	1013.46	TS	Shrub or small tree to 4 m high	PlantNet	ME		R-	SclFW+	HeaShr-			EucFW,Rip		Eucalypt forest close to watercourses
Sannantha whitei Peter G.Wilson	Sannantha whitei	Sannantha	Myrtaceae	1	1	1		4	SR + BR	5.127	LS	Spreading shrub to c. 1 m high	PlantNET	E	ERR	R-	SclFW+	HeaShr-			Swa, Herb, EucFW		damp areas on granitic soils, woodland of Eucalyptus prava and Callitris endlicheri, grassland
Sarcochilus aequalis D.L.Jones & M.A.Clem.	Sarcochilus aequalis	Sarcochilus	Orchidaceae	0.857143	0.857	0.857143		7	SR + BR	136.368	PF	Semi-erect epilith	PlantNET	E	MWIDE	R-	SclFW+	HeaShr-	1		Rock,SclFW	R-P-	Grows on rocks, in sclerophyll forest or exposed sites
Scaevola ramosissima (Sm.) K.Krause	Scaevola ramosissima	Scaevola	Goodeniaceae	0.518	0.44	0.443548	0.518	272	SDM	1465.82	PF	Decumbent to ascending herb to 40 cm high	PlantNet	ME		R-	SclFW+	HeaShr-			EucFW,Hea		eucalyptus forest or heathlands.
Schelhammera undulata R.Br.	Schelhammera undulata	Schelhammera	Colchicaceae	0.555	0.5	0.515625	0.555	68	BR + SDM	494.177	PF	Prostrate or erect herb to 20 cm high	PlantNet	E	MWIDE	R-	SclFW+	HeaShr-			Wide		Widespread, but not common; grows in moist sites in open forest
Schoenus evansianus K.L.Wilson	Schoenus evansianus	Schoenus	Cyperaceae	0.833	0.833	0.8	0.55	10	SR + BR + SDM	157.125	PG	shortly rhizomatous perennial.	PlantNET	E	MWIDE	R-	SclFW+	HeaShr-	1		Swa, Rock, EucFW		Damp places around sandstone outcrops, Euc woodland
Schoenus imberbis R.Br.	Schoenus imberbis	Schoenus	Cyperaceae	0.51	0.398	0.345238	0.51	93	SDM	870.305	PG	Tufted perennial.	PlantNET	E	VWIDE	R-	SclFW+	HeaShr+			DSclFW,Hea		Grows in dry sclerophyll forest and heath on sandy soils
Schoenus turbinatus (R.Br.) Poir.	Schoenus turbinatus	Schoenus	Cyperaceae	0.56	0.56	0.507937	0.422	66	SR + BR	1615.52	PG	Tufted perennial.	PlantNET	NonE		R-	SclFW-	HeaShr+			WoFo,Hea	R+P+	Open woodland and heath, gravelly areas
Schoenus villosus R.Br.	Schoenus villosus	Schoenus	Cyperaceae	0.589	0.589	0.564516	0.515	64	SR + BR + SDM	1135.31	PG	Tufted perennial.	PlantNET	ME		R-	SclFW-	HeaShr+			Hea,WoFo	R+P+	heath and woodland in sandy soils
Scirpus polystachyus F.Muell.	Scirpus polystachyus	Scirpus	Cyperaceae	0.52	0.52	0.493976	0.348	95	SR	1006.22	PG	Robust tufted perennial, with short, stout rhizome	PlantNet	E	EWIDE	R-	SclFW-	HeaShr-			Rip,Swa		Grows in creeks and in swampy areas on higher tablelands
Scutellaria mollis R.Br.	Scutellaria mollis	Scutellaria	Lamiaceae	0.575	0.575	0.542857	0.53	35	SR + BR + SDM	1094.68	PF	Perennial herb	PlantNET	E	EWIDE	R+	SclFW+	HeaShr-			RF+,WSclFW		Grows in moist sheltered areas of rainforest and wet sclerophyll forest
Senecio interpositus I.Thomps.	Senecio interpositus	Senecio	Asteraceae	0.657	0.657	0.607143	0.453	30	SR + BR	1067.38	AF	Ascending or erect annual to 1.0 m high	Vicflora	E	EWIDE	R-	SclFW-	HeaShr-			Swa,WoFo,HAlt		Sub-alpine swampy flats or grassland and in woodland
Senecio lageniformis I.Thomps.	Senecio lageniformis	Senecio	Asteraceae	0.577	0.577	0.5	0.394	18	SR	669.162	AF	Erect or ascending perennial herb, to 40?cm high	Vicflora	E	VWIDE	R-	SclFW-	HeaShr+			Hea,WoFo,HAlt		Low open heathland, or grassy open woodland in subalpine areas
Senecio longipilus I.Thomps.	Senecio longipilus	Senecio	Asteraceae	0.818	0.818	0.714286		7	SR + BR	22.666	PF	Erect or ascending herbs to 60 cm hig	PlantNET	NonE		R-	SclFW-	HeaShr-			Herb,Shr,WoFo		Grassland, herbfields, shrubland and woodland,
Senecio scabrellus I.Thomps.	Senecio scabrellus	Senecio	Asteraceae	0.889	0.889	0.888889		9	SR + BR	132.171	PF	short-lived perennial herb to 0.5m	Muelleria 19	ME		R-	SclFW-	HeaShr-	1		Rock,Hea,WoFo		Rocky rhyolite clifflines & trachyte pavements in heathland or woodland on or near mt summits
Senecio velleioides A.Cunn. ex DC.	Senecio velleioides	Senecio	Asteraceae	0.586	0.586	0.579365	0.439	135	SR + BR	1119.49	LS	Perennial herb or shrub 30–130 cm high,	PlantNET	NonE		R+	SclFW+	HeaShr-			WSclFW,RF+	R-P-	Wet sclerophyll forest and rainforest,
Solanum armourense A.R.Bean	Solanum armourense	Solanum	Solanaceae	0.929	0.929	0.857143		9	SR + BR	39.504	MS	Erect shrub 1–1.8 m high	PlantNET	E	RR	R-	SclFW+	HeaShr-			EucFW		Eucalypt woodland
Solanum curvicuspe Domin	Solanum curvicuspe	Solanum	Solanaceae	0.952381	0.933	0.952381	0.565	25	SR + BR + SDM	159.622	MS	Erect shrub 1.5–3 m high	PlantNET	E	MWIDE	R+	SclFW+	HeaShr-			WtRF,EucFW		Notophyll rainforest or wet eucalypt forest
Solanum ditrichum A.R.Bean	Solanum ditrichum	Solanum	Solanaceae	0.535211	0.484	0.535211	0.485	79	BR	654.94	PF	Low-growing herbaceous perennial to 0.6 m high	PlantNET	E	VWIDE	R	SclFW+	HeaShr-			WSclFW,RFmar		Wet sclerophyll forest and rainforest magins.
Solanum hapalum A.R.Bean	Solanum hapalum	Solanum	Solanaceae	0.731707	0.714	0.731707	0.581	43	SR + BR + SDM	865.596	LS	0.5-1 m high.	http://www.flora.sa.gov.au/efsa/lucid/Solanaceae/Solanum%20species/key/Australian%20Solanum%20species/Media/Html/Solanum_hapalum.htm	E	VWIDE	R+	SclFW+	HeaShr-			RFmar,EucFW		Edge of rainforest margins or eucalypt forest; warm temperate rain forest
Solanum lythrocarpum A.R.Bean	Solanum lythrocarpum	Solanum	Solanaceae	1	1	1		0	SR + BR	0	LS	Erect, rhizomatous perennial shrub, 0.3-0.9 m high	http://www.flora.sa.gov.au/efsa/lucid/Solanaceae/Solanum%20species/key/Australian%20Solanum%20species/Media/Html/Solanum_lythrocarpum.htm	NonE		R-	SclFW+	HeaShr-			DSclFW		Ironbark-Acacia blakei forest
Solanum neoanglicum A.R.Bean	Solanum neoanglicum	Solanum	Solanaceae	0.848	0.848	0.826087	0.421	25	SR + BR	224.6	MS	Erect shrub 0.5–1.5 m high	PlantNET	E	MWIDE	R-	SclFW+	HeaShr-	1	1	Rock		Rocky hills above 800 m altitiude. Steep north facing slope just below gorge rim. Loamy soil over basalt. Grassy woodland.
Solanum nobile A.R.Bean	Solanum nobile	Solanum	Solanaceae	0.702703	0.623	0.702703	0.594	41	SR + BR + SDM	277.696	TS	Erect shrub 1.5–4 m high	PlantNET	E	MWIDE	R	SclFW-	HeaShr-			RFmar,EucFW	R-P+	Rainforest margins or tall eucalypt forest between 700 and 1050 m altitude.
Solanum pungetium R.Br.	Solanum pungetium	Solanum	Solanaceae	0.548	0.548	0.527778	0.519	77	SR + BR + SDM	914.631	AF	Sprawling, annual or short-lived perennial herb to 1.5 m high	PlantNet	E	VWIDE	R-	SclFW+	HeaShr-			SclFW,Dist		Sclerophyll forest and disturbed rainforest
Solanum silvestre A.R.Bean	Solanum silvestre	Solanum	Solanaceae	0.693	0.644	0.644444	0.693	48	SR + BR + SDM	292.076	MS	Erect shrub 1–1.8 m high	PlantNET	E	MWIDE	R	SclFW+	HeaShr-			EucFW,RFmar		Tall eucalypt forest with dense shrubby understorey, often close to rainforest.
Speculantha amabilis D.L.Jones & L.M.Copel.	Speculantha amabilis	Speculantha	Orchidaceae	0.704	0.348	0.4375	0.704	18	SDM	465.604	GF	orchid	MC	E	MWIDE	R-	SclFW+	HeaShr-			WSclFW		Grassy wet sclerophyl forest
Speculantha crebra D.L.Jones	Speculantha crebra	Speculantha	Orchidaceae	1	1	1	0.813	19	SR + BR + SDM	89.472	GF	orchid	MC	E	RR	R-	SclFW-	HeaShr+			Hea,WoFo	R+P-	Heathland & heathy woodland
Sprengelia monticola (A.Cunn. ex DC.) Druce	Sprengelia monticola	Sprengelia	Ericaceae	0.805	0.429	0.52	0.805	29	BR + SDM	29.988	LS	Diffuse or procumbent shrub, 20–50 cm high	PlantNet	E	RR	R-	SclFW-	HeaShr-	1		Rock		Grows on wet rock faces and ledges or cliff bases
Spyridium burragorang K.R.Thiele	Spyridium burragorang	Spyridium	Rhamnaceae	0.75	0.737	0.75	0.594	14	SR + BR + SDM	185.866	LS	Shrub to 120 cm, often 60–80 cm high	PlantNET	E	MWIDE	R-	SclFW+	HeaShr-			EucFW		In open forest.
Spyridium cinereum N.A.Wakef.	Spyridium cinereum	Spyridium	Rhamnaceae	0.567	0.241	0.25	0.567	22	SDM	51.254	LS	Subshrub 10–50 cm high.	PlantNet	NonE		R-	SclFW-	HeaShr+			Hea		Coastal heath at Nadgee
Sticherus lobatus N.A.Wakef.	Sticherus lobatus	Sticherus	Gleicheniaceae	0.609091	0.598	0.609091	0.472	118	SR + BR	1511.15	SFC	Rhizomatous fern	PlantNET	NonE		R	SclFW+	HeaShr-			EucFW,RFmar	R+P-	Open forest areas, or on the edge of rainforests; edge of riverine rainforest
Stylidium lineare Sw.	Stylidium lineare	Stylidium	Stylidiaceae	0.557	0.557	0.52381	0.474	92	SR + BR	252.421	PF	Perennial herb with leaves basally tufted	PlantNet	E	MWIDE	R-	SclFW+	HeaShr+			Hea,DSclFW		Heath and dry sclerophyll forest
Styphelia adscendens R.Br.	Styphelia adscendens	Styphelia	Ericaceae	0.777778	0.739	0.777778	0.337	22	SR + BR	402.856	LS	Spreading semi-prostrate shrub, 0.2–0.5 m high;	PlantNET	NonE		R-	SclFW+	HeaShr+			Shr,DSclFW	R-P+	Open scrub and dry sclerophyll forest
Styphelia perileuca J.M.Powell	Styphelia perileuca	Styphelia	Ericaceae	1	0.958	0.888889	1	16	SR + BR + SDM	136.276	LS	Erect to spreading shrub to 0.7 m high	PlantNET	E	MWIDE	R-	SclFW+	HeaShr-			EucFW	R-P+	Grows in dry sclerophyll forest on sandy loam over granite.
Styphelia psiloclada J.M.Powell	Styphelia psiloclada	Styphelia	Ericaceae	0.955	0.955	0.9375	0.582	19	SR + BR + SDM	228.696	LS	Erect to spreading shrub to 1 m high;	PlantNET	E	MWIDE	R-	SclFW+	HeaShr-	1		DSclFW,Rock	R-P+	Eucalyptus forest on rocky ridges
Symphionema montanum R.Br.	Symphionema montanum	Symphionema	Proteaceae	0.666667	0.629	0.666667	0.634	60	SR + BR + SDM	280.075	LS	Many-stemmed subshrub, usually 40–80 cm high.	PlantNET	E	MWIDE	R-	SclFW+	HeaShr+			Hea,DSclFW	R-P+	Wet or dry situations in heath or dry sclerophyll forest,
Tasmannia stipitata (Vickery) A.C.Sm.	Tasmannia stipitata	Tasmannia	Winteraceae	0.567	0.394	0.476923	0.567	79	SDM	358.784	MS	Shrub 1–2.5 m high	PlantNet	E	MWIDE	R	SclFW+	HeaShr-			CtRF,EucFW	P+	Tall moist eucalypt forest and rainforest, especially Nothofagus moorei forest, almost all speciment records suggest the species occurs in euc forest and ecotonal areas
Tecomanthe hillii (F.Muell.) Steenis	Tecomanthe hillii	Tecomanthe	Bignoniaceae	0.555556	0.545	0.555556		9	SR + BR	128.992	CL	vine	SpecRecords	NonE		R++	SclFW-	HeaShr-			RF+		Notophyll rainforest
Telopea aspera Crisp & P.H.Weston	Telopea aspera	Telopea	Proteaceae	1	1	1	0.974	22	SR + BR + SDM	22.73	MS	Shrubs with 1–few erect, slender, few-branched stems to 3 m high;	PlantNET	E	VRR	R-	SclFW+	HeaShr-			DSclFW	R+	Dry sclerophyll forest
Telopea mongaensis Cheel	Telopea mongaensis	Telopea	Proteaceae	0.875	0.875	0.806452	0.769	39	SR + BR + SDM	297.739	TS	Multistemmed, much-branched shrubs to 6 m high;	PlantNET	E	MWIDE	R	SclFW+	HeaShr-			EucFW,RFmar		Moist areas at the edge of rainforest or by streams in eucalyptus forests
Telopea oreades F.Muell.	Telopea oreades	Telopea	Proteaceae	0.808	0.808	0.766667	0.803	79	SR + BR + SDM	247.125	LT	uch branched shrubs or trees to 12 m high;	PlantNET	E	MWIDE	R+	SclFW+	HeaShr-			WtRF,SclFW		Temperate rainforest or wet sclerophyll forest
Tetramolopium vagans Pedley	Tetramolopium vagans	Tetramolopium	Asteraceae	0.666667	0.5	0.666667		7	BR	13.577	PF	perennial forb	PlantNet	E	VRR	R-	SclFW-	HeaShr-	1		Rock		Rocky crevices, limited vegetation
Tetratheca decora Joy Thomps.	Tetratheca decora	Tetratheca	Elaeocarpaceae	0.686	0.686	0.521739	0.495	27	SR + BR	438.543	LS	Shrub to 30–40 cm high	PlantNET	E	MWIDE	R-	SclFW+	HeaShr+			Hea,DSclFW		Heath and dry sclerophyll forest
Tetratheca pilosa Labill.	Tetratheca pilosa	Tetratheca	Elaeocarpaceae	0.573	0.545	0.546875	0.573	139	SR + BR + SDM	555.728	LS	Erect or spreading shrub with branches up to 60 cm high	PlantNet	NonE		R-	SclFW+	HeaShr+			Hea,SclFW		Heath and sclerophyll forest.
Tetratheca rubioides A.Cunn.	Tetratheca rubioides	Tetratheca	Elaeocarpaceae	0.84	0.7	0.758621	0.84	34	SR + BR + SDM	102.83	LS	Compact shrub, usually 30–60 cm high	PlantNET	E	MWIDE	R-	SclFW+	HeaShr+			Hea,DSclFW		Heath and dry sclerophyll forest
Tetratheca rupicola Joy Thomps.	Tetratheca rupicola	Tetratheca	Elaeocarpaceae	0.78	0.617	0.619048	0.78	50	SR + BR + SDM	144.017	LS	diffuse shrub usually 20–40 cm high	PlantNET	E	MWIDE	R-	SclFW+	HeaShr+			Hea,SclFW	R+P+	Rocky or sandy heath and sclerophyll forest
Tetratheca subaphylla Benth.	Tetratheca subaphylla	Tetratheca	Elaeocarpaceae	0.791	0.791	0.755102	0.458	57	SR + BR	367.848	LS	Straggling or semiprostrate shrub; stems to 60 cm long,	PlantNET	E	MWIDE	R-	SclFW+	HeaShr-	1		EucFW	R+P+	Rocky hillsides usually in mountain eucalypt forest
Tetratheca thymifolia Sm.	Teucrium thieleanum	Teucrium	Lamiaceae	0.6	0.5	0.6		6	BR	53.954	MS	Perennial subshrub 1–1.5 m high	PlantNET	E	RR	R-	SclFW+	HeaShr+			Hea,DSclFW		Widespread in heath and dry sclerophyll forest
Thelionema umbellatum (R.Br.) R.J.F.Hend.	Thelionema umbellatum	Thelionema	Hemerocallidaceae	0.51	0.22	0.244444	0.51	45	SDM	789.96	PG	Plants tufted, to c. 40 cm high	VicFlora	E	VWIDE	R-	SclFW+	HeaShr+			Hea,SclFW		Grows in heath to sclerophyll forest
Thelychiton falcorostrus (Fitzg.) M.A.Clem. & D.L.Jones	Thelychiton falcorostrus	Thelychiton	Orchidaceae	0.584	0.412	0.466667	0.584	15	SDM	336.931	EP	Epiphyte with stems erect to spreading,	PlantNET	E	MWIDE	R++	SclFW-	HeaShr-			CtRF		Grows in cool-temp. rainforest, almost exclusively on Nothofagus moorei
Thelychiton speciosus (Sm.) M.A.Clem. & D.L.Jones	Thelychiton speciosus	Thelychiton	Orchidaceae	0.542	0.542	0.521739	0.448	72	SR + BR	1356.42	PF	Epilith (or rarely epiphyte)	PlantNET	NonE		R-	SclFW-	HeaShr-	1		Rock	R+P-	forms gigantic spreading colonies on rocks and cliff faces
Thelymitra atronitida Jeanes	Thelymitra atronitida	Thelymitra	Orchidaceae	0.636364	0.538	0.636364	0.394	12	SR + BR	254.046	GF	Glabrous terrestrial herb	PlantNet	NonE		R-	SclFW-	HeaShr+			Hea,Shr		Heathy open forest and grasstree plains
Thelymitra improcera D.L.Jones & M.A.Clem.	Thelymitra improcera	Thelymitra	Orchidaceae	0.769	0.769	0.7	0.66	13	SR + BR + SDM	385.16	GF	orchid	PlantNET	NonE		R-	SclFW-	HeaShr+			Hea,Swa	R+P-	Low-lying, moist heath
Thelymitra incurva Jeanes	Thelymitra incurva	Thelymitra	Orchidaceae	1	1	1		8	SR + BR	76.788	GF	Glabrous terrestrial herb.	PlantNET	E	RR	R-	SclFW-	HeaShr+			Hea,WoFo,Dist	R+P-	Heath and forest, usually around the edges of grasstree plains and sometimes in disturbed areas
Thelymitra venosa R.Br.	Thelymitra venosa	Thelymitra	Orchidaceae	0.516	0.516	0.5	0.414	28	SR	965.458	GF	Terrestrial herb	PlantNet	NonE		R-	SclFW-	HeaShr-			Swa,HAlt		Damp to wet boggy places, mainly in montane and subalpine habitats
Thysanotus juncifolius (Salisb.) J.H.Willis & Court	Thysanotus juncifolius	Thysanotus	Asparagaceae	0.525	0.414	0.407407	0.525	56	SDM	751.022	PF	Herb with small rhizome	PlantNet	NonE		R-	SclFW+	HeaShr-			EucFW,Hea	R-P-	Eucalyptus woodland or forest, as well as moist heath areas
Tmesipteris ovata N.A.Wakef.	Tmesipteris ovata	Tmesipteris	Psilotaceae	0.597	0.597	0.578947	0.372	60	SR + BR	1360.07	EP	Pendent epiphyte	PlantNET	NonE		R++	SclFW-	HeaShr-			RF+	R+P+	The habitat of this primitive plant is on tree ferns in rainforests
Trachymene scapigera (Domin) B.L.Burtt	Trachymene scapigera	Trachymene	Araliaceae	1	1	1		0	SR + BR	17.129	PF	Perennial herb	PlantNET	E	VRR	R-	SclFW+	HeaShr-			EucFW,Rip		Eucalypt woodland adjacent to riparian Leptospermum thickets
Trachymene sp. NSW Northern Tablelands (L.M.Copeland 4234) NSW Herbarium	Trachymene sp. NSW Northern Tablelands	Trachymene	Araliaceae	1	1	1		0	SR + BR	114.869	PF	Perennial herb with a deep taproot; erect herb 50 cm tall	AVH(Copeland 4234; Copeland 25060	E	MWIDE	R-	SclFW+	HeaShr-			EucFW		Open grassy woodland, grassy Eucalyptus blakelyi, E. bridgesiana woodland with a dense layer of Themeda australis and Poa sieberiana.
Trimenia moorei (Oliv. ex Benth.) Philipson	Trimenia moorei	Trimenia	Trimeniaceae	0.544304	0.54	0.544304	0.483	86	SR + BR	475.04	CL	Slender woody climber	PlantNET	E	MWIDE	R++	SclFW-	HeaShr-			RF+,RFmar	R+	Within and on the margins of temperate rainforest
Triplarina imbricata (Sm.) A.R.Bean	Triplarina imbricata	Triplarina	Myrtaceae	0.777778	0.583	0.777778	0.656	10	SR + BR + SDM	142.891	MS	Shrub to 2.8 m high.	PlantNet	E	MWIDE	R-	SclFW-	HeaShr+			Hea		Heath, often in damp places
Tristaniopsis collina Peter G.Wilson & J.T.Waterh.	Tristaniopsis collina	Tristaniopsis	Myrtaceae	0.509615	0.484	0.509615	0.478	112	BR	980.988	MT	small to medium tree, up to 35 m	ALA	E	VWIDE	R+	SclFW+	HeaShr-			CtRF,RF+,WScFW		Grows along rainforest margins and in moist situations in sclerophyll forest; rainforest habitats; dry rainforest; cool temperate rainforest
Trochocarpa montana J.B.Williams & J.T.Hunter	Trochocarpa montana	Trochocarpa	Ericaceae	0.617	0.467	0.511628	0.617	51	BR + SDM	234.967	LT	Much-branched shrub to 2–10 m tall	PlantNet	E	MWIDE	R+	SclFW-	HeaShr-			HAlt; CtRF, EucFW		Rocky gullies, shrubland, Eucalyptus pauciflora woodland bordering Nothofagus moorei rainforest; Nothofagus moorei rainforest with Trochocarpa laurina, Vesselowsky rubifolia.
Tropilis angusta D.L.Jones & M.A.Clem.	Tropilis angusta	Tropilis	Orchidaceae	0.75	0.6	0.75		4	SR + BR	115.44	EP	Epiphyte	PlantNET	ME		R+	SclFW+	HeaShr-			RF+,SclFW	R-P-	Grows in rainforest and sclerophyll forest
Tylophora woollsii Benth.	Tylophora woollsii	Tylophora	Apocynaceae	0.565	0.565	0.428571	0.48	18	SR	260.581	CL	Slender twiner,	PlantNET	E	MWIDE	R	SclFW+	HeaShr-			WSclFW,RF+		Grows in wet sclerophyll forest and, very occasionally to rainforest, but expert opinion suggests mainly sclerophyll forest and ecotonal
Typhonium eliosurum (F.Muell. ex Benth.) O.D.Evans	Typhonium eliosurum	Typhonium	Araceae	0.615385	0.571	0.615385	0.458	13	SR + BR	153.518	PF	Perennial herb	PlantNet	E	MWIDE	R	SclFW+	HeaShr-			EucFW, RFmar,Rip		Rainforest margins and along creek banks, eucalyptus woodland, grassland
Uromyrtus australis A.J.Scott	Uromyrtus australis	Uromyrtus	Myrtaceae	0.641	0.641	0.52381	0.239	28	SR + BR	61.48	LT	Shrub or small tree to 12 m high	PlantNET	E	RR	R++	SclFW-	HeaShr-			WtRF		Warm temperate rainforest at an altitude of 400 to 770 metres above sea level.
Velleia perfoliata R.Br.	Velleia perfoliata	Velleia	Goodeniaceae	0.917	0.917	0.8		7	SR + BR	52.965	PF	Perennial herb,	PlantNET	E	RR	R-	SclFW-	HeaShr+			Hea	R-P+	Grows in heath on shallow sandy soil over sandstone
Veronica arcuata (B.G.Briggs & Ehrend.) B.G.Briggs	Veronica arcuata	Veronica	Plantaginaceae	0.717	0.717	0.682927	0.331	45	SR + BR	220.095	LS	Woody herb or subwoody shrub to 70 cm high	PlantNET	E	MWIDE	R-	SclFW+	HeaShr-			EucFW		Grows in eucalypt woodland
Veronica blakelyi (B.G.Briggs & Ehrend.) B.G.Briggs	Veronica blakelyi	Veronica	Plantaginaceae	0.857	0.857	0.785714	0.749	20	SR + BR + SDM	99.397	LS	Small glabrous and glaucous shrub or woody herb to 50 cm hig	PlantNET	E	RR	R-	SclFW+	HeaShr-			EucFW		Grows in eucalypt forest
Veronica brownii Roem. & Schult.	Veronica brownii	Veronica	Plantaginaceae	0.818	0.818	0.785714	0.759	16	SR + BR + SDM	157.594	PF	Perennial herb with arching or prostrate stolons to 50	PlantNET	E	MWIDE	R-	SclFW+	HeaShr-			EucFW		Grows in eucalypt forest
Veronica grosseserrata B.G.Briggs & Ehrend.	Veronica grosseserrata	Veronica	Plantaginaceae	0.527	0.527	0.490566	0.52	62	SR + SDM	1255.17	PF	Herbs with procumbent stems	PlantNet	E	EWIDE	R+	SclFW+	HeaShr-			RF+,SclFW		Uncommon in rainforest and wet sclerophyll forest
Veronica lithophila (B.G.Briggs & Ehrend.) B.G.Briggs	Veronica lithophila	Veronica	Plantaginaceae	1	1	1		8	SR + BR	42.465	PF	trailing perennial	PlantNET	E	RR	R-	SclFW-	HeaShr-	1		Rock		Grows on cliffs or rock exposures
Veronica notabilis F.Muell. ex Benth.	Veronica notabilis	Veronica	Plantaginaceae	0.520833	0.518	0.520833	0.477	53	SR + BR	1242.96	PF	Perennial stoloniferous herb	PlantNet	ME		R+	SclFW+	HeaShr-			RF+,SclFW		Grows in wet sclerophyll forest and rainforest
Veronica sobolifera B.G.Briggs & Ehrend.	Veronica sobolifera	Veronica	Plantaginaceae	0.526316	0.481	0.526316	0.479	24	BR	233.005	PF	Herbs with subterranean rhizomes and erect stems,	PlantNET	E	MWIDE	R-	SclFW+	HeaShr-			EucFW,Herb,Swa		Moist eucalypt woodland, grassland or swampy sites
Vesselowskya rubifolia (F.Muell.) Pamp.	Vesselowskya rubifolia	Vesselowskya	Cunoniaceae	0.612	0.186	0.28	0.612	34	SDM	311.589	TS	Shrub or small tree to 6–8 m	PlantNet	E	MWIDE	R++	SclFW-	HeaShr-			CtRF,Rip		Mostly grows in cool-temperate rainforest dominated by Nothofagus moorei, often along streams.
Viola improcera L.G.Adams	Viola improcera	Viola	Violaceae	0.875	0.875	0.833333		8	SR + BR	309.424	PF	Compact, stoloniferous perennial herb	PlantNET	E	MWIDE	R-	SclFW+	HeaShr+			Shr,WoFo,HAlt		High-altitude open shrubland or snow-gum woodland.
Viola silicestris K.R.Thiele & Prober	Viola silicestris	Viola	Violaceae	0.583333	0.552	0.583333	0.428	54	SR + BR	977.125	PF	Perennial herb spreading by stolons	PlantNET	E	VWIDE	R-	SclFW-	HeaShr+			Hea,Swa		Moist sites in sclerophyllous, healthy vegetation
Wahlenbergia glabra P.J.Sm.	Wahlenbergia glabra	Wahlenbergia	Campanulaceae	0.567	0.567	0.55	0.285	22	SR + BR	196.338	PF	Perennial, tufted, glabrous herb;	PlantNET	E	MWIDE	R-	SclFW-	HeaShr-	1		Rock		Grows in crevices of basalt outcrops in McPherson Ra.
Westringia cremnophila N.A.Wakef.	Westringia cremnophila	Westringia	Lamiaceae	1	1	1		7	SR + BR	18.498	LS	grows to 0.5 metres high	PlantNET	E	VRR	R-	SclFW-	HeaShr-	1		Rock		Very localized on cliffs and in rock crevices
Westringia glabra R.Br.	Westringia glabra	Westringia	Lamiaceae	0.594	0.594	0.545455	0.459	52	SR + BR	1509.13	LS	Shrub 0.5–1 m high	PlantNet	ME		R-	SclFW+	HeaShr-			WoFo,Shr		Grows in low open woodland and shrubland, dry euc forest
Westringia lucida B.Boivin	Westringia lucida	Westringia	Lamiaceae	0.645	0.645	0.619048	0.343	49	SR + BR	212.34	LS	Dense shrub to 0.5 m high.	PlantNET	E	MWIDE	R-	SclFW+	HeaShr-			EucFW,Halt		Dryish, rocky Eucalyptus pauciflora woodland a
Westringia saxatilis B.J.Conn	Westringia saxatilis	Westringia	Lamiaceae	0.818	0.818	0.714286		7	SR + BR	222	LS	Shrub 0.5–1 m high.	PlantNET	E	MWIDE	R-	SclFW-	HeaShr+			Shr		Grows in dense low shrubland
Westringia sericea B.Boivin	Westringia sericea	Westringia	Lamiaceae	0.739	0.435	0.727273	0.739	15	BR + SDM	182.736	MS	Shrub 0.3–2 m high	PlantNet	E	MWIDE	R-	SclFW+	HeaShr-	1		SclFW, Rock		Grows in rocky slopes and ridges of sclerophyll forest;
Xanthosia atkinsoniana F.Muell.	Xanthosia atkinsoniana	Xanthosia	Apiaceae	0.658228	0.654	0.658228	0.43	91	SR + BR	1009.6	PF	perennial herb to 60 cm high	PlantNET	NonE		R-	SclFW+	HeaShr+			Hea,WoFo,SclFW		Grows in heath, woodland, and sclerophyll forest,
Xanthosia scopulicola J.M.Hart & Henwood	Xanthosia scopulicola	Xanthosia	Apiaceae	0.654	0.067	0.166667	0.654	11	SDM	11.081	LS	Ascending perennial subshrub to 20 cm high	PlantNet	E	VRR	R-	SclFW-	HeaShr-	1		Rock		Grows in cracks and crevices of sandstone cliff faces
Xanthosia stellata J.M.Hart & Henwood	Xanthosia stellata	Xanthosia	Apiaceae	0.562	0.37	0.45	0.562	23	SDM	1173.69	LS	Erect or ascending subshrub, to 20 cm high	PlantNet	E	EWIDE	R-	SclFW+	HeaShr-			EucFW		Grows in eucalypt forest
Xanthosia ternifolia J.M.Hart & Henwood	Xanthosia ternifolia	Xanthosia	Apiaceae	0.857	0.857	0.833333		6	SR + BR	369.727	LS	Erect shrub, to 40 cm high;	PlantNET	NonE		R-	SclFW+	HeaShr-			EucFW,Shr		Grows in woodland and shrubby heath; open Eucalyptus - Allocasuarina canopy
Xerochrysum sp. Mt Merino (S.T.Blake 22869) NE Herbarium	Xerochrysum sp. Mt Merino	Xerochrysum	Asteraceae	1	1	1		0	SR + BR	54.559	PF	Spreading shrub 1 m tall vs erect herb	AVH (Copeland 3904; Forster 7562)	E	RR	R	SclFW-	HeaShr-	1	1	Rock,EucFW,RFmar		gorge rim, sometimes on edge of rainforest, ecotonal
Xyris ustulata L.A.Nilsson	Xyris ustulata	Xyris	Xyridaceae	0.643	0.643	0.634615	0.523	56	SR + BR + SDM	297.108	PG	Perennial herb.	https://apps.lucidcentral.org/plants_se_nsw/text/entities/xyris_ustulata.htm	E	MWIDE	R-	SclFW-	HeaShr+			Swa,Hea	R+P+	Grows in damp or swampy areas, often in heath
Zieria caducibracteata J.A.Armstr.	Zieria caducibracteata	Zieria	Rutaceae	0.836	0.836	0.822222	0.762	60	SR + BR + SDM	284.626	TS	Tall shrub or small tree to 6 m high;	PlantNET	E	MWIDE	R-	SclFW+	HeaShr-			WSclFW,DSclFW		Grows in wet and dry sclerophyll forest
Zieria citriodora J.A.Armstr.	Zieria citriodora	Zieria	Rutaceae	1	1	1	0.321	11	SR + BR	139.765	LS	Procumbent shrub to 15 cm high,	PlantNET	E	MWIDE	R-	SclFW+	HeaShr-			EucFW	R+P+	Low eucalypt woodland
Zieria covenyi J.A.Armstr.	Zieria covenyi	Zieria	Rutaceae	1	1	1		7	SR + BR	7.056	MS	Erect shrub to 2 m high	PlantNET	E	ERR	R-	SclFW+	HeaShr-			EucFW	R+P-	Grows in eucalypt woodland
Zieria floydii J.A.Armstr.	Zieria floydii	Zieria	Rutaceae	1	1	1		4	SR + BR	16.125	MS	Erect shrub to 2 m high	PlantNET	E	VRR	R	SclFW+	HeaShr-			RFmar, EucFW		Fringe of rainforest in hilly country, euc forest, edge of dry rainforest
Zieria hindii J.A.Armstr.	Zieria hindii	Zieria	Rutaceae	0.882	0.882	0.75	0.312	14	SR + BR	8.701	LS	Erect slender shrub 1 m high	PlantNET	E	ERR	R-	SclFW-	HeaShr+	1		Rock		Grows on rocky granite hillsides, shrubland
Zieria involucrata R.Br. ex Benth.	Zieria involucrata	Zieria	Rutaceae	0.581	0.318	0.411765	0.581	19	SDM	67.345	TS	Tall, erect shrub	PlantNET	E	RR	R-	SclFW+	HeaShr-			WSclFW, Swa	R-P+	Wet forest, mainly in the lower Blue Mountains, swamps
Zieria lasiocaulis J.A.Armstr.	Zieria lasiocaulis	Zieria	Rutaceae	0.923	0.923	0.857143	0.651	12	SR + BR + SDM	27.094	TS	Tall shrub or small tree to 6 m high	PlantNET	E	RR	R	SclFW-	HeaShr-	1		Rock,RFmar	R-P+	Rocky cliffs and on rainforest margins, exposed rocky hillside (porphyritic rhyolite), at the edge of a closed Nothofagus forest in association with Eucalyptus
Zieria littoralis J.A.Armstr.	Zieria littoralis	Zieria	Rutaceae	0.508	0.222	0.28	0.508	26	SDM	112.854	LS	Low spreading shrub to 1 m high	PlantNET	NonE		R-	SclFW-	HeaShr+			Hea		Grows in low heath on exposed rocky coastal headlands
Zieria montana J.A.Armstr.	Zieria montana	Zieria	Rutaceae	1	1	1		4	SR + BR	4.943	MS	height of 2.5 m	wikipedia	NonE		R	SclFW+	HeaShr-			EucFW,RFmar,Gull	R-P+	open euc forest edge of gallery r/f, moist gullies
Zieria murphyi Blakely	Zieria murphyi	Zieria	Rutaceae	0.907	0.907	0.733333	0.651	25	SR + BR + SDM	177.119	MS	Slender shrub, 1–2 m high	PlantNET	E	MWIDE	R-	SclFW+	HeaShr-			DSclFW	R+P+	Grows in dry sclerophyll forest
