# Supplementary material for: Implications of the 2019–2020 megafires for the biogeography and conservation of Australian vegetation
Source: Nat Commun. 2021 Feb 15;12:1023. doi: 10.1038/s41467-021-21266-5 (PMC7884386; doi:10.1038/s41467-021-21266-5)
Supplement: Supplementary file 6 — Supplementary Data 3 [file 41467_2021_21266_MOESM6_ESM.xlsx]

## Sheet: Variable_list
	VARIABLE	CATEGORY	DESCRIPTION
	Species		Taxonomic species
	Genus		Taxonomic genus
	Family		Taxonomic family
	Endemism_study_area	E	Endemic to study area, not found elsewhere
		ME	Mainly endemic to study area, but with a small external range
		NonE	Not endemic to study area; large part of range found outside study area
	RANGE_ENDEMIC_ONLY	ERR	Extremely range restricted; 10 km maximum range extent
		VRR	Very range restricted; 10-25 km maximum range extent
		RR	Range restricted; 25-100 km maximum range extent
		MWIDE	Moderately widespread; 100-500 km maximum range extent
		VWIDE	Very widespread; 500-1000 km maximum range extent
		EWIDE	Extremely widespread; >1000 km maximum range extent
	Rainforest_category	RF++	Rainforest; primarily or solely occurring in rainforests
		RF+	Semi-rainforest; occurring in rainforests but not restricted to them; also frequently found in adjacent habitats, especially wet sclerophyll forests
		RF	Rainforest margin; sometimes found around the margins of rainforest but more prevalent in other habitats; not typically a rainforest species
		RF-	Non-rainforest; not a rainforest species
	SclFW	SclFW+	Predominantly associated with sclerophyll forest or woodland
		SclFW-	Not predominantly associated with sclerophyll forest or woodland
	Heath_Shrubland	HeaShr+	Predominantly associated with heathland or shrubland
		HeaShr-	Not predominantly associated with heathland or shrubland
	Rock_refugia	1	Frequently or predominantly associated with rocky terrain including granite tors, cliffs, rock fissures, exposed rocky peaks, outcrops, scree slopes
	Gully_gorge_refugia	1	Frequently or predominantly associated with steep gullies or gorges in rough terrain
	Fire_data	Yes	Fire data available
	RESPROUTING_ABILITY	R+	Respouter; ability to resprout after 100% scorch by fire from any structure including rhizomes, root buds, stem buds, lignotuber etc. Persists at individual level in vegetative form.
		R-	Non-resprouters; lacking the capacity to resprout after 100% scorch by fire. Individuals are killed and do not persist after a fire.
	Resprouter_notes	OK	High data confidence
	PROPAGULE_ABILITY	P+	Propagule-persisters; population locally persists in propagule form (seed, fruit) after 100% scorch by fire. Includes species with soil seed bank, serotinous species (i.e., with canopy seedbank), and species with pyrogenic flowering.
		P-	Non-propagule-persisters; propagule (seed, fruit) does not persist after fire. After fire, propagules may only occur by dispersal from offsite.
	Propagule_notes	OK	High data confidence
	FIRE_RESPONSE_CATEGORY_Provisional	R+P+	Facultative species; survive fire by either resprouting or recruiting from a persistent seedbank (fire persister)
		R+P-	Obligate resprouters; depend on post-fire vegetative regrowth and recruit only after production of new propagules in the inter-fire period (fire persister)
		R-P+	Obligate seeders; post-fire recruitment specialists
		R-P-	Non-persisters; species that do not survive fire and recover only following dispersal of propagules from unburnt sites
		R+	R+; P unknown
		P+	P+; R unknown
	Confidence	High	High confidence data indentifier
	Reference		Reference(s)
	NOTES		Species notes

## Sheet: Supplementary Data 3
Species	Genus	Family	Endemism_study_area	RANGE_ENDEMIC_ONLY	Rainforest_category	SclFW	Heath_Shrubland	Rock_refugia	Gully_gorge_refugia	Fire_data	RESPROUTING_ABILITY	PROPAGULE_ABILITY	FIRE_RESPONSE_CATEGORY_Provisional	Confidence	Reference	NOTES
Acacia beadleana	Acacia	Fabaceae	E	VRR	R-	SclFW+	HeaShr-	1		Yes	R+		R+	High	Clarke et al (2009) Cunninghamia 11(2) -resprouts	Resprouts according to this source
Acacia betchei	Acacia	Fabaceae	E	VWIDE	R-	SclFW+	HeaShr-	1		Yes	R-	P+	R-P+	High	NFFRD	Seeder; killed by 100% scorch; seed storage in soil; persistent seedbank
Acacia blayana	Acacia	Fabaceae	E	VRR	R-	SclFW+	HeaShr-			Yes	R-	P+	R-P+	High	NFFRD	Seeder; killed by 100% scorch; seed storage in soil; persistent seedbank
Acacia bulgaensis	Acacia	Fabaceae	E	RR	R-	SclFW+	HeaShr-			Yes	R-	P+	R-P+	High	NFFRD	Seeder; killed by 100% scorch; seed storage in soil; persistent seedbank
Acacia cognata	Acacia	Fabaceae	ME		R-	SclFW+	HeaShr-			Yes	R+	P+	R+P+	High	NFFRD	Resprouter; thought to also have persistent seedbank
Acacia constablei	Acacia	Fabaceae	E	VRR	R-	SclFW-	HeaShr-	1		Yes	R-	P+	R-P+	High	NFFRD	Seeder; killed by 100% scorch; seed storage in soil; persistent seedbank
Acacia echinula	Acacia	Fabaceae	E	VWIDE	R-	SclFW+	HeaShr-			Yes	R-	P+	R-P+	High	NFFRD	Seeder; killed by 100% scorch; seed storage in soil; persistent seedbank
Acacia floydii	Acacia	Fabaceae	E	MWIDE	R	SclFW+	HeaShr-			Yes	R-	P+	R-P+	High	NFFRD	Seeder; killed by 100% scorch; seed storage in soilpersistent seedbank
Acacia gordonii	Acacia	Fabaceae	E	RR	R-	SclFW+	HeaShr-			Yes	R+	P+	R+P+	High	NFFRD	Resprouter; survives 100% scorch; resprout location unknown; persistent seedbank
Acacia jonesii	Acacia	Fabaceae	E	MWIDE	R-	SclFW+	HeaShr-			Yes	R-	P+	R-P+	High	NFFRD	Seeder; killed by 100% scorch; seed storage in soilpersistent seedbank
Acacia lucasii	Acacia	Fabaceae	E	MWIDE	R-	SclFW+	HeaShr-			Yes	R-	P+	R-P+	High	NFFRD	Seeder; killed by 100% scorch; seed storage in soilpersistent seedbank
Acacia lunata	Acacia	Fabaceae	E	MWIDE	R-	SclFW+	HeaShr-			Yes	R-	P+	R-P+	High	NFFRD	Seeder; killed by 100% scorch; seed storage in soilpersistent seedbank
Acacia mabellae	Acacia	Fabaceae	E	MWIDE	R-	SclFW+	HeaShr-		1	Yes		P+	P+	High	DEA pers. obs.(seedlings)	Produces seed from long lived seedbank; resprouting ability unknown
Acacia matthewii	Acacia	Fabaceae	E	MWIDE	R-	SclFW+	HeaShr-			Yes	R+	P+	R+P+	High	NFFRD	Resprouter and Seeder; survives fire; persistent seedbank
Acacia obtusifolia	Acacia	Fabaceae	E	EWIDE	R	SclFW+	HeaShr-			Yes	R+	P+	R+P+	High	NFFRD; Clarke et al (2009) - resprout; DEA pers. Obs. - resprout	Seeder; not thought to resprout, but noted to resproit in Clarke et al (2009) and DEA pers. obs.
Acacia saliciformis	Acacia	Fabaceae	E	MWIDE	R-	SclFW+	HeaShr-			Yes	R-	P+	R-P+	High	NFFRD	Seeder; killed by 100% scorch; seed storage in soil
Acacia torringtonensis	Acacia	Fabaceae	E	MWIDE	R-	SclFW+	HeaShr-			Yes	R-	P+	R-P+	High	NFFRD	Seeder; killed by 100% scorch; seed storage in soil; persistent seedbank
Acrophyllum australe	Acrophyllum	Cunoniaceae	E	RR	R-	SclFW-	HeaShr-	1		Yes	R+	P-	R+P-	High	NFFRD	Resprouter only; survives 100% scorch; resprouts from basal stem buds (eg lignotuber); large plants resprout from lignotuber, smaller plants killed
Actinotus forsythii	Actinotus	Apiaceae	E	MWIDE	R-	SclFW+	HeaShr-			Yes	R-	P+	R-P+	High	NFFRD	Seeder; killed by 100% scorch; seed storage in soil
Agiortia cicatricata	Agiortia	Ericaceae	E	MWIDE	R-	SclFW-	HeaShr+	1		Yes	R-	P+	R-P+	High	Clarke et al (2009) Cunninghamia 11(2)	Seeder
Allocasuarina brachystachya	Allocasuarina	Casuarinaceae	E	MWIDE	R-	SclFW+	HeaShr-			Yes		P+	P+	High	NFFRD; Clarke et al (2009) Cunninghamia 11(2) - resprouter	Seeder; may resprout from fire, data differs
Allocasuarina defungens	Allocasuarina	Casuarinaceae	E	MWIDE	R-	SclFW-	HeaShr+			Yes	R+	P+	R+P+	High	NFFRD	Resprouter; serotiny; resprout and rapidly reproductively mature; eg pyrogenic flowerers
Allocasuarina distyla	Allocasuarina	Casuarinaceae	E	VWIDE	R-	SclFW-	HeaShr+			Yes	R-	P+	R-P+	High	Pannell and Myerscough AusJBot 41: 1-9	Fire sensitive; serotiny; long lived seedbank; canopy seed
Allocasuarina nana	Allocasuarina	Casuarinaceae	E	VWIDE	R-	SclFW-	HeaShr+	1		Yes	R+	P+	R+P+	High	NFFRD; Pannell and Myerscough AusJBot 41: 1-9	Resprouter; serotiny; apparently produces seed after fire; resprouts multiple stems from a lignotuber following fire
Almaleea cambagei	Almaleea	Fabaceae	E	MWIDE	R-	SclFW-	HeaShr+			Yes	R+	P+	R+P+	High	NFFRD	Resprouter; survives 100% scorch; resprout location unknown; persistent seedbank
Almaleea capitata	Almaleea	Fabaceae	E	MWIDE	R-	SclFW-	HeaShr+			Yes	R-	P+	R-P+	High	NFFRD	Seeder; killed by 100% scorch; seed storage unknown; persistent seedbank
Almaleea incurvata	Almaleea	Fabaceae	E	RR	R-	SclFW-	HeaShr+			Yes	R-	P+	R-P+	High	NFFRD	Seeder; killed by 100% scorch; seed storage unknown; persistent seedbank
Almaleea subumbellata	Almaleea	Fabaceae	NonE		R-	SclFW-	HeaShr+			Yes	R-	P+	R-P+	High	NFFRD	Seeder; killed by 100% scorch; seed storage in soil; Adults resprout (& reproductively mature) but juveniles die
Apatophyllum constablei	Apatophyllum	Celastraceae	E	RR	R-	SclFW+	HeaShr-	1		Yes	R-	P+	R-P+	High	https://www.environment.nsw.gov.au/Topics/Animals-and-plants/Threatened-species/NSW-Threatened-Species-Scientific-Committee/Determinations/Final-determinations/2004-2007/Apatophyllum-constablei-removal-from-endangered-species-list	Seeder; although may not produce seed after fire; propagule store may be short lived; the current fire regime does not appear to pose a threat to A. constablei.
Aristotelia australasica	Aristotelia	Elaeocarpaceae	E	MWIDE	R++	SclFW-	HeaShr-			Yes	R+		R+	High	Clarke et al (2009) Cunninghamia 11(2)	Resprouts after fire; seed dynamics unknown
Arrhenechthites mixtus	Arrhenechthites	Asteraceae	E	EWIDE	R-	SclFW+	HeaShr-		1	Yes	R-	P+	R-P+	High	NFFRD	Killed by 100% scorch; Seeder; recruits post fire; but seed storage unknown; may not produce seed after fire
Astrotricha sp. Howe Range	Astrotricha	Araliaceae	E	VRR	R-	SclFW+	HeaShr-			Yes	R-	P+	R-P+	High	VicFlora	Seeder; regenerates from seed, not known to root-sucker.
Atkinsonia ligustrina	Atkinsonia	Loranthaceae	E	MWIDE	R-	SclFW+	HeaShr-			Yes	R+	P+	R+P+	High	NFFRD	Resprouter; survives 100% scorch; persistent seedbank
Baeckea omissa	Baeckea	Myrtaceae	E	MWIDE	R-	SclFW-	HeaShr-			Yes	R+	P-	R+P-	High	NFFRD	Resprouter; but lose reproductively mature tissue; eg lignotuber shoots; no mention of persistent seedbank
Baloskion fimbriatum	Baloskion	Restionaceae	E	EWIDE	R-	SclFW-	HeaShr+			Yes	R+	P-	R+P-	High	NFFRD	Resprouter; no mention of persistent seedbank; Survives 100% scorch; resprouts from root suckers or rhizomes
Baloskion longipes	Baloskion	Restionaceae	E	MWIDE	R-	SclFW-	HeaShr-			Yes	R+	P-	R+P-	High	NFFRD	Resprouter; no mention of persistent seedbank
Banksia canei	Banksia	Proteaceae	E	MWIDE	R-	SclFW+	HeaShr-			Yes	R-	P+	R-P+	High	NFFRD	Seeder; killed by 100% scorch; seed storage on plant; canopy seed
Banksia paludosa	Banksia	Proteaceae	E	VWIDE	R-	SclFW+	HeaShr-			Yes	R+	P+	R+P+	High	NFFRD	Resprouter; survives 100% scorch; canopy seed but unsure of serotiny; assume Seeder?
Banksia penicillata	Banksia	Proteaceae	E	MWIDE	R-	SclFW+	HeaShr-			Yes	R-	P+	R-P+	High	NFFRD	Seeder; killed by 100% scorch; seed storage on plant; lacks lignotuber; serotinous canopy
Bertya brownii	Bertya	Euphorbiaceae	E	VWIDE	R+	SclFW+	HeaShr-		1	Yes	R-	P+	R-P+	High	NFFRD	Seeder; killed by 100% scorch; seed storage in soilpersistent seedbank
Boronia algida	Boronia	Rutaceae	E	EWIDE	R-	SclFW+	HeaShr+			Yes	R-	P+	R-P+	High	NFFRD; Clarke et al (2009) - resprouter; Auld (2001) - killed by fire	Seeder; usually killed but sometimes resprouts (assume killed by hot fire), persistent seedbank; fire sensitive in Auld 2001
Boronia anethifolia	Boronia	Rutaceae	E	VWIDE	R-	SclFW+	HeaShr+	1		Yes	R-	P+	R-P+	High	Auld (2001)	Fires sensitive with a persistent seedbank
Boronia boliviensis	Boronia	Rutaceae	E	ERR	R-	SclFW+	HeaShr+	1		Yes	R-	P+	R-P+	High	NFFRD	Said to be Seeder; killed by 100% scorch; seed storage unknown; unsure of seeding/regen after fire, but said to be Seeder
Boronia chartacea	Boronia	Rutaceae	E	MWIDE	R-	SclFW+	HeaShr-		1	Yes	R-	P+	R-P+	High	NFFRD	Said to be Seeder; killed by 100% scorch; seed storage unknown; unsure of seeding/regen after fire, but said to be Seeder
Boronia deanei	Boronia	Rutaceae	E	MWIDE	R-	SclFW+	HeaShr+			Yes	R+	P+	R+P+	High	Auld (2001)	Resprouting and with a soil seedbank
Boronia floribunda	Boronia	Rutaceae	E	MWIDE	R-	SclFW+	HeaShr+			Yes	R+	P+	R+P+	High	Auld (2001)	Resprouting and with a soil seedbank
Boronia ledifolia	Boronia	Rutaceae	E	EWIDE	R-	SclFW+	HeaShr+			Yes	R-	P+	R-P+	High	Auld (2001)	Definitely regenerates by seed post-fire; some basal resprouting observed but classified as fire sensitive by Auld 2001
Boronia microphylla	Boronia	Rutaceae	E	VWIDE	R-	SclFW+	HeaShr+			Yes	R+	P+	R+P+	High	Auld (2001)	Persistent seedbank and resprouter
Bossiaea kiamensis	Bossiaea	Fabaceae	E	MWIDE	R-	SclFW-	HeaShr-	1		Yes	R+	P+	R+P+	High	NFFRD	Resprouter; persistent seedbank; Survives 100% scorch; resprout location unknown; seed storage in soil
Bossiaea neoanglica	Bossiaea	Fabaceae	ME		R-	SclFW+	HeaShr-			Yes	R+	P+	R+P+	High	NFFRD	Resprouter, survives 100% scorch; resprouts from root suckers or rhizomes; persistent seedbank
Botrychium lunaria	Botrychium	Ophioglossaceae	NonE		R-	SclFW-	HeaShr+			Yes	R-	P-	R-P-	High	NFFRD	Provisional classification; fern; killed by 100% scorch; ?no soil storage in area
Brachyloma saxicola	Brachyloma	Ericaceae	E	MWIDE	R-	SclFW-	HeaShr-	1		Yes	R-	P+	R-P+	High	NFFRD	Confliciting information on resprouting; usually killed; persistent seedbank
Bunochilus crassus	Bunochilus	Orchidaceae	E	ERR	R-	SclFW+	HeaShr-	1		Yes	R+	P-	R+P-	High	MC Obs	Pterostylis (Bunochilus) survive 100% burn; no seedbank
Bunochilus lineatus	Bunochilus	Orchidaceae	E	MWIDE	R-	SclFW+	HeaShr-			Yes	R+	P-	R+P-	High	MC Obs	Pterostylis (Bunochilus) survive 100% burn; no seedbank
Bunochilus major	Bunochilus	Orchidaceae	E	MWIDE	R-	SclFW+	HeaShr-			Yes	R+	P-	R+P-	High	MC Obs	Pterostylis (Bunochilus) survive 100% burn; no seedbank
Bunochilus scapulus	Bunochilus	Orchidaceae	E	RR	R-	SclFW+	HeaShr-			Yes	R+	P-	R+P-	High	MC Obs	Pterostylis (Bunochilus) survive 100% burn; no seedbank
Caladenia aestiva	Caladenia	Orchidaceae	E	MWIDE	R-	SclFW+	HeaShr-			Yes	R-	P-	R-P-	High	MC Obs	These species likely affected by timing of fires; killed by fire if growing above ground flowering, cannot generate new tubers [the fires occurred in the growing season]; no seedbank
Caladenia oreophila	Caladenia	Orchidaceae	E	MWIDE	R-	SclFW+	HeaShr-			Yes	R-	P-	R-P-	High	MC Obs	These species likely affected by timing of fires; killed by fire if growing above ground flowering, cannot generate new tubers [the fires occurred in the growing season]; no seedbank
Caladenia osmera	Caladenia	Orchidaceae	E	MWIDE	R-	SclFW+	HeaShr-			Yes	R-	P-	R-P-	High	MC Obs	These species likely affected by timing of fires; killed by fire if growing above ground flowering, cannot generate new tubers [the fires occurred in the growing season]; no seedbank
Caladenia peisleyi	Caladenia	Orchidaceae	E	MWIDE	R-	SclFW+	HeaShr+			Yes	R-	P-	R-P-	High	MC Obs	These species likely affected by timing of fires; killed by fire if growing above ground flowering, cannot generate new tubers [the fires occurred in the growing season]; no seedbank
Callistemon forresterae	Callistemon	Myrtaceae	E	RR	R-	SclFW-	HeaShr-	1		Yes	R+		R+	High	Exp Obs	Not listed but reshoots from fire and may have persistent seed or serotiny
Callistemon genofluvialis	Callistemon	Myrtaceae	E	ERR	R-	SclFW-	HeaShr-			Yes	R+		R+	High	Exp Obs	Not listed but reshoots from fire and may have persistent seed or serotiny
Callistemon kenmorrisonii	Callistemon	Myrtaceae	E	ERR	R-	SclFW-	HeaShr-	1		Yes	R+	P+	R+P+	High	http://www.environment.gov.au/biodiversity/threatened/species/pubs/64862-conservation-advice-16122016.pdf	Respouts after fire and also has a persistent seedbank
Callistemon megalongensis	Callistemon	Myrtaceae	E	ERR	R-	SclFW-	HeaShr-			Yes	R+		R+	High	Exp Obs	Not listed but reshoots from fire and may have persistent seed or serotiny
Callistemon nyallingensis	Callistemon	Myrtaceae	E	ERR	R-	SclFW-	HeaShr-			Yes	R+		R+	High	Exp Obs	Not listed but reshoots from fire and may have persistent seed or serotiny
Callistemon purpurascens	Callistemon	Myrtaceae	E	ERR	R-	SclFW-	HeaShr-			Yes	R+		R+	High	Exp Obs	Not listed but reshoots from fire and may have persistent seed or serotiny
Callistemon sp. Oxley Wild Rivers N.P.	Callistemon	Myrtaceae	E	ERR	R-	SclFW-	HeaShr-	1	1	Yes	R+		R+	High	Exp Obs	Not listed but reshoots from fire and may have persistent seed or serotiny
Callistemon subulatus	Callistemon	Myrtaceae	E	MWIDE	R-	SclFW-	HeaShr-			Yes	R+		R+	High	Exp Obs	Not listed but reshoots from fire and may have persistent seed or serotiny
Callitris oblonga	Callitris	Cupressaceae	NonE		R-	SclFW+	HeaShr-			Yes	R-	P+	R-P+	High	NFFRD	Seeder; killed by 100% scorch; seed storage on plant; serotinous canopy
Calochilus russeus	Calochilus	Orchidaceae	E	MWIDE	R-	SclFW+	HeaShr-			Yes	R+	P-	R+P-	High	MC Obs	Resprouter; no seedbank
Calomeria amaranthoides	Calomeria	Asteraceae	ME		R-	SclFW-	HeaShr-			Yes	R-	P+	R-P+	High	NFFRD	Seeder; killed by 100% scorch; seed storage in soil; persistent seedbank
Carex buxbaumii	Carex	Cyperaceae	ME		R-	SclFW-	HeaShr-			Yes	R+		R+	High	Exp Obs	Based on observation of authors, perennual Carex spp. reshoot from fir; e.g., Kosciuszko fires; may also have persistent seedbank but unsure
Carex klaphakei	Carex	Cyperaceae	E	MWIDE	R-	SclFW-	HeaShr-			Yes	R+		R+	High	Exp Obs	Based on observation of authors, perennual Carex spp. reshoot from fir; e.g., Kosciuszko fires; may also have persistent seedbank but unsure
Carex lobolepis	Carex	Cyperaceae	E	VWIDE	R-	SclFW-	HeaShr-			Yes	R+		R+	High	Exp Obs	Based on observation of authors, perennual Carex spp. reshoot from fir; e.g., Kosciuszko fires; may also have persistent seedbank but unsure
Carex longebrachiata	Carex	Cyperaceae	NonE		R-	SclFW-	HeaShr-			Yes	R+		R+	High	Exp Obs	Based on observation of authors, perennual Carex spp. reshoot from fir; e.g., Kosciuszko fires; may also have persistent seedbank but unsure
Carex nemoralis	Carex	Cyperaceae	ME		R++	SclFW-	HeaShr-			Yes	R+		R+	High	Exp Obs	Based on observation of authors, perennual Carex spp. reshoot from fir; e.g., Kosciuszko fires; may also have persistent seedbank but unsure
Cassinia compacta	Cassinia	Asteraceae	E	VWIDE	R-	SclFW+	HeaShr-			Yes	R-	P+	R-P+	High	Clarke et al (2009) -	Killed & with soil-stored seed bank; presumed to have transient seed, but might regen from seed after fire; classified as a seeder
Cassinia cunninghamii	Cassinia	Asteraceae	E	VWIDE	R-	SclFW+	HeaShr-			Yes	R-	P+	R-P+	High	NFFRD	Presume soil-stored seed bank; presumed to have transient seed, but might regen from seed after fire; classified as a seeder
Cassinia lepschii	Cassinia	Asteraceae	E	MWIDE	R-	SclFW+	HeaShr-			Yes	R+		R+	High	Clarke et al (2009) - resprouts	Respouts after fire
Cassinia leptocephala	Cassinia	Asteraceae	E	MWIDE	R-	SclFW+	HeaShr-			Yes	R-	P+	R-P+	High	NFFRD; Clarke et al (2009)	Seeder; persistent seedbank; killed by fire
Cassinia telfordii	Cassinia	Asteraceae	E	MWIDE	R	SclFW+	HeaShr-			Yes	R-	P+	R-P+	High	Clarke et al (2009)	Clarke et al (2009) - killed & with soil-stored seed bank
Chiloglottis anaticeps	Chiloglottis	Orchidaceae	E	RR	R-	SclFW+	HeaShr-			Yes	R-	P-	R-P-	High	MC	No seedbank; colony forming, by tubers, flower winter-spring, tubers killed in very hot fires due to shallow nature
Chiloglottis longiclavata	Chiloglottis	Orchidaceae	NonE		R	SclFW+	HeaShr-			Yes	R-	P-	R-P-	High	MC	No seedbank; colony forming, by tubers, flower winter-spring, tubers killed in very hot fires due to shallow nature
Chiloglottis sphyrnoides	Chiloglottis	Orchidaceae	E	VWIDE	R-	SclFW+	HeaShr-			Yes	R-	P-	R-P-	High	MC	No seedbank; colony forming, by tubers, flower winter-spring, tubers killed in very hot fires due to shallow nature
Conospermum burgessiorum	Conospermum	Proteaceae	E	MWIDE	R-	SclFW+	HeaShr-			Yes	R-	P+	R-P+	High	Clarke et al (2009	Amost certainly has persistent seedbank; Clarke et al (2009); killed by fire presumably
Correa baeuerlenii	Correa	Rutaceae	E	MWIDE	R-	SclFW+	HeaShr-			Yes	R-	P+	R-P+	High	NFFRD	Seeder; killed by 100% scorch; seed storage in soil; persistent seedbank
Corunastylis bishopii	Corunastylis	Orchidaceae	E	VRR	R-	SclFW+	HeaShr-			Yes	R+	P-	R+P-	High	MC Obs	Tend to recover well following fire; then set seed; deep tubers, responding well to fire, coming up where observed
Corunastylis carecta	Corunastylis	Orchidaceae	E	MWIDE	R-	SclFW-	HeaShr-			Yes	R+	P-	R+P-	High	MC Obs	Tend to recover well following fire; then set seed; deep tubers, responding well to fire, coming up where observed
Corunastylis eriochila	Corunastylis	Orchidaceae	E	RR	R-	SclFW+	HeaShr-			Yes	R+	P-	R+P-	High	MC Obs	Tend to recover well following fire; then set seed; deep tubers, responding well to fire, coming up where observed
Corunastylis formosa	Corunastylis	Orchidaceae	E	RR	R-	SclFW-	HeaShr-			Yes	R+	P-	R+P-	High	MC Obs	Tend to recover well following fire; then set seed; deep tubers, responding well to fire, coming up where observed
Corunastylis morina	Corunastylis	Orchidaceae	E	VRR	R-	SclFW+	HeaShr-			Yes	R+	P-	R+P-	High	MC Obs	Tend to recover well following fire; then set seed; deep tubers, responding well to fire, coming up where observed
Corunastylis nuda	Corunastylis	Orchidaceae	NonE		R-	SclFW+	HeaShr-			Yes	R+	P-	R+P-	High	MC Obs	Tend to recover well following fire; then set seed; deep tubers, responding well to fire, coming up where observed
Corunastylis simulans	Corunastylis	Orchidaceae	E	MWIDE	R-	SclFW+	HeaShr-			Yes	R+	P-	R+P-	High	MC Obs	Tend to recover well following fire; then set seed; deep tubers, responding well to fire, coming up where observed
Corunastylis superba	Corunastylis	Orchidaceae	E	MWIDE	R-	SclFW+	HeaShr+			Yes	R+	P-	R+P-	High	MC Obs	Tend to recover well following fire; then set seed; deep tubers, responding well to fire, coming up where observed
Corunastylis vernalis	Corunastylis	Orchidaceae	E	RR	R-	SclFW+	HeaShr-			Yes	R+	P-	R+P-	High	MC Obs	Tend to recover well following fire; then set seed; deep tubers, responding well to fire, coming up where observed
Cryptocarya williwilliana	Cryptocarya	Lauraceae	E	RR	R++	SclFW-	HeaShr-			Yes	R+	P+	R+P+	High	NFFRD	Resprouter; persistent seedbank
Dampiera fusca	Dampiera	Goodeniaceae	E	MWIDE	R-	SclFW-	HeaShr+			Yes	R+	P+	R+P+	High	NFFRD	Resprouter; persistent seedbank; can probably recruit after fire
Dampiera scottiana	Dampiera	Goodeniaceae	E	MWIDE	R-	SclFW+	HeaShr+			Yes	R+	P-	R+P-	High	NFFRD	Survives 100% scorch; resprouts from basal stem buds (eg lignotuber); seedbank unclear?
Darwinia camptostylis	Darwinia	Myrtaceae	E	MWIDE	R-	SclFW-	HeaShr+			Yes	R+	P-	R+P-	High	NFFRD	Resprouts; but no mention of seedbank
Darwinia taxifolia	Darwinia	Myrtaceae	E	MWIDE	R-	SclFW-	HeaShr+			Yes	R-	P+	R-P+	High	NFFRD	Killed by 100% scorch; seed storage in soil; persistent seedbank
Daviesia buxifolia	Daviesia	Fabaceae	E	MWIDE	R-	SclFW+	HeaShr-			Yes	R+		R+	High	Vic Dept ELW & P (2015)	Resprouts
Daviesia nova-anglica	Daviesia	Fabaceae	E	MWIDE	R-	SclFW+	HeaShr-			Yes	R-	P+	R-P+	High	Clarke et al (2009)	Clarke et al (2009) - killed & with soil-stored seed bank
Denhamia moorei	Denhamia	Celastraceae	E	RR	R+	SclFW-	HeaShr-			Yes	R+		R+	High	Exp obs; PG, PR	Assume resprouter
Deyeuxia parviseta	Deyeuxia	Poaceae	ME		R+	SclFW+	HeaShr-		1	Yes	R+	P+	R+P+	High	NFFRD	Survives 100% scorch; resprouts from root suckers or rhizomes; unsure whether recruits from seed after fire; likely
Dillwynia acicularis	Dillwynia	Fabaceae	E	VWIDE	R-	SclFW+	HeaShr-			Yes	R-	P+	R-P+	High	NFFRD	Killed by 100% scorch; seed storage in soil; persistent seedbank
Dillwynia brunioides	Dillwynia	Fabaceae	E	MWIDE	R-	SclFW+	HeaShr-			Yes	R-	P+	R-P+	High	NFFRD	Killed by 100% scorch; seed storage in soil; persistent seedbank
Dillwynia prostrata	Dillwynia	Fabaceae	E	MWIDE	R-	SclFW+	HeaShr-			Yes	R-	P+	R-P+	High	NFFRD	Killed by 100% scorch; seed storage in soil; persistent seedbank
Dillwynia rupestris	Dillwynia	Fabaceae	E	MWIDE	R-	SclFW+	HeaShr-			Yes	R-	P+	R-P+	High	Clarke et al (2009)	Clarke et al (2009) - killed & with soil-stored seed bank
Diplodium elegans	Diplodium	Orchidaceae	E	MWIDE	R-	SclFW+	HeaShr-			Yes	R+	P-	R+P-	High	MC Obs	Will reshoot even if flowering stems burnt; colony forming, tubers deeper, mostly OK after fire, flower in autumn
Diplodium fischii	Diplodium	Orchidaceae	E	EWIDE	R-	SclFW-	HeaShr-			Yes	R+	P-	R+P-	High	MC Obs	Will reshoot even if flowering stems burnt; colony forming, tubers deeper, mostly OK after fire, flower in autumn
Diplodium hians	Diplodium	Orchidaceae	E	ERR	R-	SclFW+	HeaShr-			Yes	R+	P-	R+P-	High	MC Obs	Will reshoot even if flowering stems burnt; colony forming, tubers deeper, mostly OK after fire, flower in autumn
Diplodium metcalfei	Diplodium	Orchidaceae	E	MWIDE	R-	SclFW+	HeaShr-			Yes	R+	P-	R+P-	High	MC Obs	Will reshoot even if flowering stems burnt; colony forming, tubers deeper, mostly OK after fire, flower in autumn
Dipodium atropurpureum	Dipodium	Orchidaceae	E	MWIDE	R-	SclFW+	HeaShr-			Yes	R-	P-	R-P-	High	MC Obs	Central stem with radiating roots, die if burnt in hot fire, needs recolonising; predict loss of plants after fire
Diuris eborensis	Diuris	Orchidaceae	E	MWIDE	R-	SclFW-	HeaShr-			Yes	R+	P-	R+P-	High	MC Obs	Tubers, deep, can resprout from fire; no seedbank
Diuris ochroma	Diuris	Orchidaceae	E	VWIDE	R-	SclFW-	HeaShr-			Yes	R+	P-	R+P-	High	MC Obs	Tubers, deep, can resprout from fire; no seedbank
Diuris subalpina	Diuris	Orchidaceae	E	MWIDE	R-	SclFW-	HeaShr-			Yes	R+	P-	R+P-	High	MC Obs	Tubers, deep, can resprout from fire; no seedbank
Diuris systena	Diuris	Orchidaceae	E	RR	R-	SclFW-	HeaShr-			Yes	R+	P-	R+P-	High	MC Obs	Tubers, deep, can resprout from fire; no seedbank
Dockrillia fairfaxii	Dockrillia	Orchidaceae	E	VWIDE	R++	SclFW-	HeaShr-			Yes	R-	P-	R-P-	High	MC Obs	Dies if 100% burnt, no persistent seedbank
Dockrillia mortii	Dockrillia	Orchidaceae	ME		R++	SclFW-	HeaShr-			Yes	R-	P-	R-P-	High	MC Obs	Dies if 100% burnt, no persistent seedbank
Dockrillia striolata	Dockrillia	Orchidaceae	E	VWIDE	R+	SclFW+	HeaShr-			Yes	R-	P-	R-P-	High	MC Obs	Dies if 100% burnt, no persistent seedbank
Dodonaea rhombifolia	Dodonaea	Sapindaceae	E	VWIDE	R-	SclFW+	HeaShr+			Yes	R-	P+	R-P+	High	NFFRD	Killed by 100% scorch; seed storage in soil; persistent seedbank
Epacris robusta	Epacris	Ericaceae	E	MWIDE	R-	SclFW-	HeaShr+	1		Yes	R-	P+	R-P+	High	NFFRD	Killed by 100% scorch; seed storage in soil; persistent seedbank
Eucalyptus ancophila	Eucalyptus	Myrtaceae	E	RR	R-	SclFW-	HeaShr-			Yes	R+	P+	R+P+	High	NFFRD/euclid	Survives 100% scorch; resprouts from epicormic shoots; lignotuber (euclid); presumed to have canopy seed that can be released after fire
Eucalyptus baeuerlenii	Eucalyptus	Myrtaceae	E	MWIDE	R-	SclFW+	HeaShr-			Yes	R+	P+	R+P+	High	NFFRD/euclid	Survives 100% scorch; resprout location lignotuber (euclid); presumed to have canopy seed that can be released after fire
Eucalyptus bensonii	Eucalyptus	Myrtaceae	E	RR	R-	SclFW-	HeaShr+			Yes	R+	P+	R+P+	High	NFFRD/euclid	Survives 100% scorch; resprouts from basal stem buds (eg lignotuber); lignotuber-euclid; presumed to have canopy seed that can be released after fire
Eucalyptus blaxlandii	Eucalyptus	Myrtaceae	E	VWIDE	R-	SclFW+	HeaShr-			Yes	R+	P+	R+P+	High	NFFRD/euclid	Survives 100% scorch; resprouts from basal stem buds (eg lignotuber);seed storage on plant ; lignotuber - euclid; presumed to have canopy seed that can be released after fire
Eucalyptus consideniana	Eucalyptus	Myrtaceae	ME		R-	SclFW+	HeaShr-			Yes	R+	P+	R+P+	High	NFFRD/euclid	Survives 100% scorch; resprouts from basal stem buds (eg lignotuber);seed storage on plant ; lignotuber-euclid
Eucalyptus corticosa	Eucalyptus	Myrtaceae	E	VRR	R-	SclFW+	HeaShr-			Yes	R+	P+	R+P+	High	NFFRD/euclid	Survives 100% scorch; resprouts from basal stem buds (eg lignotuber) ; Survives 100% scorch; resprouts from epicormic shoots ;Adults resprout (& reproductively mature) but juveniles die ; lignotuber-euclid; apparently canopy seed that can be released after fire
Eucalyptus croajingolensis	Eucalyptus	Myrtaceae	E	MWIDE	R-	SclFW+	HeaShr-			Yes	R+	P+	R+P+	High	NFFRD/euclid	Survives 100% scorch; resprouts from basal stem buds (eg lignotuber) ; lignotuber - euclid; canopy seed that can be released after fire
Eucalyptus cunninghamii	Eucalyptus	Myrtaceae	E	RR	R-	SclFW-	HeaShr+	1		Yes	R+	P+	R+P+	High	NFFRD/euclid	Survives 100% scorch; resprouts from basal stem buds (eg lignotuber) ; lignotuber-euclid; probably canopy seed that can be released after fire
Eucalyptus elata	Eucalyptus	Myrtaceae	ME		R-	SclFW-	HeaShr+	1		Yes	R-	P+	R-P+	High	NFFRD	Killed by 100% scorch; seed storage on plant
Eucalyptus fraxinoides	Eucalyptus	Myrtaceae	E	MWIDE	R-	SclFW+	HeaShr-			Yes	R-	P+	R-P+	High	NFFRD/euclid	Killed by 100% scorch; seed storage on plant ; Propagule store exhausted (germinates or lost) at first disturbance ; no lignotuber
Eucalyptus hypostomatica	Eucalyptus	Myrtaceae	E	MWIDE	R-	SclFW+	HeaShr-			Yes	R+	P+	R+P+	High	NFFRD/euclid	Frequent fire may inhibit recruitment ;Survives 100% scorch; resprout location lignotuber - euclid; canopy seed that can be released after fire
Eucalyptus imlayensis	Eucalyptus	Myrtaceae	E	ERR	R-	SclFW-	HeaShr+	1		Yes	R+	P+	R+P+	High	NFFRD/euclid	presumed to have canopy seed that can be released after fire
Eucalyptus ligustrina	Eucalyptus	Myrtaceae	E	VWIDE	R-	SclFW+	HeaShr-			Yes	R+	P+	R+P+	High	NFFRD/euclid	Survives 100% scorch; resprout location lignotuber - euclid; presumed to have canopy seed that can be released after fire
Eucalyptus michaeliana	Eucalyptus	Myrtaceae	E	VWIDE	R-	SclFW+	HeaShr-			Yes	R+	P+	R+P+	High	NFFRD/ALA	Survives 100% scorch; lignotuber-ALA; canopy seed that can be released after fire
Eucalyptus moorei	Eucalyptus	Myrtaceae	E	VWIDE	R-	SclFW-	HeaShr+			Yes	R+	P+	R+P+	High	NFFRD/euclid	presumed to have canopy seed that can be released after fire
Eucalyptus ophitica	Eucalyptus	Myrtaceae	E	RR	R-	SclFW+	HeaShr-			Yes	R+	P+	R+P+	High	NFFRD/euclid	Survives 100% scorch; resprouts from basal stem buds (eg lignotuber); lignotuber-euclid; canopy seed
Eucalyptus oreades	Eucalyptus	Myrtaceae	E	VWIDE	R-	SclFW+	HeaShr-			Yes	R-	P+	R-P+	High	NFFRD	S=seeder, r=usually killed but sometimes resprouts, canopy seed that can be released after fire
Eucalyptus saxatilis	Eucalyptus	Myrtaceae	E	RR	R-	SclFW+	HeaShr-			Yes	R+	P+	R+P+	High	NFFRD/euclid	Survives 100% scorch; lignotuber - euclid; canopy seed that can be released after fire
Eucalyptus stenostoma	Eucalyptus	Myrtaceae	E	RR	R-	SclFW+	HeaShr-			Yes	R-	P+	R-P+	High	NFFRD/euclid	Seeder; can resprout after low intensity fire but not after high intensity; lacking lignotuber - euclid
Eucalyptus stricta	Eucalyptus	Myrtaceae	E	MWIDE	R-	SclFW-	HeaShr+			Yes	R+	P+	R+P+	High	NFFRD/euclid	Survives 100% scorch; resprouts from basal stem buds (eg lignotuber); lignotuber - euclid; canopy seed that can be released after fire
Eucalyptus sturgissiana	Eucalyptus	Myrtaceae	E	RR	R-	SclFW-	HeaShr+			Yes	R+	P+	R+P+	High	NFFRD/euclid	Survives 100% scorch; resprouts from basal stem buds (eg lignotuber); lignotuber-euclid; canopy seed that can be released after fire
Eucryphia moorei	Eucryphia	Cunoniaceae	E	MWIDE	R++	SclFW-	HeaShr-			Yes	R+		R+	High	NFFRD	Survives 100% scorch; lignotuber - euclid; prob canopy seed that can be released after fire
Gahnia subaequiglumis	Gahnia	Cyperaceae	E	EWIDE	R-	SclFW+	HeaShr-			Yes	R+		R+	High	NFFRD	Survives 100% scorch; resprout location unknown; seedbank unclear
Galium liratum	Galium	Rubiaceae	E	VWIDE	R-	SclFW+	HeaShr-			Yes	R+		R+	High	Vic Dept ELW & P (2015)	Resprouts
Gompholobium uncinatum	Gompholobium	Fabaceae	E	VWIDE	R-	SclFW+	HeaShr-			Yes	R-	P+	R-P+	High	Clarke et al (2009)	Killed & with soil-stored seed bank
Grevillea acanthifolia	Grevillea	Proteaceae	E	VWIDE	R-	SclFW-	HeaShr-			Yes	R-	P+	R-P+	High	NFFRD; Clarke et al (2009) - ssp. stenomera - resprouts	Resprouts in wettest situations, killed elsewhere; persistent seedbank
Grevillea acerata	Grevillea	Proteaceae	E	RR	R-	SclFW+	HeaShr-			Yes	R+	P+	R+P+	High	NFFRD; Clarke et al (2009) - killed & with soil stored seedbank	Survives 100% scorch; resprouts from root suckers or rhizomes; mostly a seeder but can resprout
Grevillea arenaria	Grevillea	Proteaceae	E	VWIDE	R-	SclFW+	HeaShr-			Yes	R-	P+	R-P+	High	NFFRD	Killed by 100% scorch; seed storage in soil; seedbank
Grevillea beadleana	Grevillea	Proteaceae	E	MWIDE	R-	SclFW-	HeaShr-	1		Yes	R+	P+	R+P+	High	NFFRD; Clarke et al (2009) - killed & with soil stored seedbank	Mostly a seeder but can resprout
Grevillea evansiana	Grevillea	Proteaceae	E	MWIDE	R-	SclFW+	HeaShr-			Yes	R-	P+	R-P+	High	NFFRD	Killed by 100% scorch; seedbank
Grevillea guthrieana	Grevillea	Proteaceae	E	MWIDE	R-	SclFW+	HeaShr-			Yes	R+	P+	R+P+	High	NFFRD Clarke et al (2009) - killed & with soil stored seedbank	Resprouts and persistent seedbank
Grevillea jephcottii	Grevillea	Proteaceae	E	RR	R-	SclFW+	HeaShr-	1		Yes	R-	P+	R-P+	High	NFFRD	Seeder; killed by 100% scorch; likely regenerates from seed
Grevillea kedumbensis	Grevillea	Proteaceae	E	RR	R-	SclFW+	HeaShr-			Yes	R+		R+	High	NFFRD	Resprouter; no mention of seedbank role; sprouts from basal stem buds (eg lignotuber) ; lignotuber (PlantNet)
Grevillea laurifolia	Grevillea	Proteaceae	E	MWIDE	R-	SclFW+	HeaShr-			Yes	R+	P+	R+P+	High	NFFRD	Survives 100% scorch; resprouts from root suckers or rhizomes; resprouts and persistent seedbank
Grevillea molyneuxii	Grevillea	Proteaceae	E	VRR	R-	SclFW+	HeaShr-			Yes	R-	P+	R-P+	High	NFFRD	Killed by 100% scorch; seed storage in soil; seedbank persistent
Grevillea renwickiana	Grevillea	Proteaceae	E	MWIDE	R-	SclFW+	HeaShr-			Yes	R+	P-	R+P-	High	NFFRD	Appears to reproduce entirely by sucker; sets no seed
Grevillea rhizomatosa	Grevillea	Proteaceae	E	RR	R-	SclFW+	HeaShr-			Yes	R+	P-	R+P-	High	NFFRD	Appears to reproduce entirely by sucker; sets no seed
Grevillea scortechinii	Grevillea	Proteaceae	E	MWIDE	R-	SclFW+	HeaShr-			Yes	R-	P+	R-P+	High	NFFRD, Clarke et al (2000) say ssp. sarmentosa resprouts	Killed by 100% scorch; probably with persistent seedbank
Grevillea viridiflava	Grevillea	Proteaceae	E	MWIDE	R-	SclFW+	HeaShr-			Yes	R+		R+	High	NFFRD	Survives 100% scorch; resprout location unknown; no mention of seedbank
Hakea constablei	Hakea	Proteaceae	E	MWIDE	R-	SclFW+	HeaShr-			Yes	R-	P+	R-P+	High	NFFRD	Killed by 100% scorch; seed storage on plant; serotinous
Hakea dohertyi	Hakea	Proteaceae	E	MWIDE	R-	SclFW+	HeaShr-			Yes	R-	P+	R-P+	High	NFFRD	lacks lignotuber, seeder, serotinous
Hakea macraeana	Hakea	Proteaceae	E	MWIDE	R-	SclFW+	HeaShr-	1		Yes	R-	P+	R-P+	High	NFFRD	Killed by 100% scorch; seed storage on plant; canopy seed
Hakea macrorrhyncha	Hakea	Proteaceae	E	MWIDE	R-	SclFW-	HeaShr+			Yes	R-	P+	R-P+	High	NFFRD	Killed by 100% scorch; seed storage on plant; serotinous
Haloragodendron monospermum	Haloragodendron	Haloragaceae	E	MWIDE	R-	SclFW-	HeaShr+			Yes	R-	P+	R-P+	High	NFFRD	Killed by 100% scorch; seed storage in soil; seedbank persistent
Hibbertia saligna	Hibbertia	Dilleniaceae	E	VWIDE	R-	SclFW+	HeaShr-	1	1	Yes	R-	P+	R-P+	High	NFFRD	Killed by 100% scorch; seed storage in soil
Hibbertia villosa	Hibbertia	Dilleniaceae	E	MWIDE	R-	SclFW+	HeaShr-			Yes	R-	P+	R-P+	High	NFFRD; Clarke et al (2000)	Killed by 100% scorch; seed storage in soil; most Hibbertias have persistent seedbank
Hierochloe rariflora	Hierochloe	Poaceae	NonE		R-	SclFW+	HeaShr-	1		Yes	R+	P-	R+P-	High	NFFRD	Obligate resprouter ;Survives 100% scorch
Homoranthus binghiensis	Homoranthus	Myrtaceae	E	ERR	R-	SclFW-	HeaShr+	1		Yes	R-	P+	R-P+	High	NFFRD: Clarke et al (2000)	Killed by 100% scorch; seed storage in soil; seedbank persistent
Hovea pedunculata	Hovea	Fabaceae	E	MWIDE	R-	SclFW+	HeaShr-			Yes	R-	P+	R-P+	High	Clarke et al (2000)	Persistent seedbank
Hovea purpurea	Hovea	Fabaceae	NonE		R-	SclFW+	HeaShr-	1		Yes	R-	P+	R-P+	High	NFFRD	Killed by 100% scorch; seed storage in soil; seedbank persistent
Howittia trilocularis	Howittia	Malvaceae	ME		R-	SclFW+	HeaShr-			Yes	R-	P+	R-P+	High	NFFRD	Killed by 100% scorch; seed storage in soil; seedbank persistent
Kardomia odontocalyx	Kardomia	Myrtaceae	E	RR	R-	SclFW-	HeaShr+			Yes	R-	P+	R-P+	High	Clarke et al (2000)	Seeder
Kunzea bracteolata	Kunzea	Myrtaceae	E	MWIDE	R-	SclFW-	HeaShr+	1		Yes	R+	P+	R+P+	High	Clarke et al (2009) Cunninghamia 11(2)	FIRE DATA NEDED
Lenwebbia sp. Main Range	Lenwebbia	Myrtaceae	E	RR	R++	SclFW-	HeaShr-			Yes	R+	P+	R+P+	High	https://www.environment.nsw.gov.au/-/media/OEH/Corporate-Site/Documents/Animals-and-plants/Scientific-Committee/Determinations/Preliminaries/pl-lenwebbia-sp-main-range-cr.pdf?la=en&hash=F30CCC483989572B0544EFCC510E1F1D4A20A4F1; expert opinion	dormant seed bank
Lepidosperma limicola	Lepidosperma	Cyperaceae	E	EWIDE	R-	SclFW-	HeaShr-			Yes	R+	P+	R+P+	High	NFFRD	Survives 100% scorch; resprouts from root suckers or rhizomes; pyrogenic flowering
Lepidosperma tortuosum	Lepidosperma	Cyperaceae	NonE		R-	SclFW-	HeaShr+			Yes	R+	P+	R+P+	High	NFFRD	Survives 100% scorch; resprouts from root suckers or rhizomes; persistent seedbank
Lepidosperma urophorum	Lepidosperma	Cyperaceae	E	EWIDE	R-	SclFW+	HeaShr-			Yes	R+	P+	R+P+	High	NFFRD	Survives 100% scorch; resprouts from basal stem buds (eg lignotuber); persistent seedbank
Leptospermum rotundifolium	Leptospermum	Myrtaceae	E	MWIDE	R-	SclFW-	HeaShr+	1		Yes	R+	P+	R+P+	High	NFFRD	Survives 100% scorch; resprouts from basal stem buds (eg lignotuber); respouts and seeds; canopy seed
Leptospermum thompsonii	Leptospermum	Myrtaceae	E	RR	R-	SclFW+	HeaShr-			Yes	R-	P+	R-P+	High	NFFRD	Killed by 100% scorch; probably persistent seedbank
Lepyrodia anarthria	Lepyrodia	Restionaceae	E	EWIDE	R-	SclFW-	HeaShr-			Yes	R+	P+	R+P+	High	NFFRD	Survives 100% scorch; resprouts from root suckers or rhizomes; resprout and rapidly reproductively mature; eg pyrogenic flowerers
Leucopogon affinis	Leucopogon	Ericaceae	NonE		R-	SclFW+	HeaShr-			Yes	R+		R+	High	Clarke et al (2000) -resprouts	Resprouter
Leucopogon neo-anglicus	Leucopogon	Ericaceae	E	VWIDE	R-	SclFW-	HeaShr-	1		Yes	R-	P+	R-P+	High	NFFRD	Killed by 100% scorch; seed storage in soil; persistent seedbank
Lycopodium deuterodensum	Lycopodium	Lycopodiaceae	NonE		R-	SclFW-	HeaShr-			Yes	R+		R+	High	Vic Dept ELW & P (2015)	Resprouter
Marsdenia suaveolens	Marsdenia	Apocynaceae	E	MWIDE	R+	SclFW-	HeaShr+		1	Yes	R+		R+	High	PG and PR exp opinion
Monotoca rotundifolia	Monotoca	Ericaceae	E	MWIDE	R-	SclFW-	HeaShr+			Yes	R-	P+	R-P+	High	NFFRD	Killed by 100% scorch; seed storage in soil; evidence of resprouting, probably weak
Myoporum bateae	Myoporum	Scrophulariaceae	E	MWIDE	R-	SclFW+	HeaShr-			Yes	R-	P+	R-P+	High	NFFRD	Killed by 100% scorch; seed storage in soil
Notelaea sp. Tablelands	Notelaea	Oleaceae	E	MWIDE	R-	SclFW+	HeaShr-	1		Yes	R+		R+	High	Clarke et al (2000) -resprouts	Resprouter
Olearia alpicola	Olearia	Asteraceae	E	VWIDE	R-	SclFW+	HeaShr-			Yes	R+		R+	High	Clarke et al (2000) -resprouts	Resprouter
Olearia cordata	Olearia	Asteraceae	E	MWIDE	R-	SclFW+	HeaShr-			Yes	R+	P-	R+P-	High	NFFRD	Survives 100% scorch; resprouts from basal stem buds (eg lignotuber; propagule store short lived (transient or lost at senescence of plant)
Olearia covenyi	Olearia	Asteraceae	E	MWIDE	R-	SclFW+	HeaShr-			Yes	R+		R+	High	Clarke et al (2000) -resprouts	Resprouter
Ozothamnus argophyllus	Ozothamnus	Asteraceae	NonE		R	SclFW+	HeaShr-			Yes	R-	P-	R-P-	High	NFFRD	Killed by 100% scorch; no seed storage in area; disperses into burnt areas; widespread; Propagules always available; ie widely dispersed
Ozothamnus cuneifolius	Ozothamnus	Asteraceae	E	MWIDE	R-	SclFW+	HeaShr-			Yes	R-	P-	R-P-	High	NFFRD; Vic Dept ELW & P (2015) - resprouter	Disperses into burnt areas; widespread; killed by 100% scorch; no seed storage in area; propagules always available; ie widely dispersed
Paraprasophyllum bagoense	Paraprasophyllum	Orchidaceae	E	VRR	R-	SclFW-	HeaShr-			Yes	R+	P-	R+P-	High	MC obs	No seedbank; flower prufusely after fire, recover well
Paraprasophyllum canaliculatum	Paraprasophyllum	Orchidaceae	E	MWIDE	R-	SclFW-	HeaShr-			Yes	R+	P-	R+P-	High	MC obs	No seedbank; flower prufusely after fire, recover well
Paraprasophyllum caricetum	Paraprasophyllum	Orchidaceae	E	MWIDE	R-	SclFW-	HeaShr-			Yes	R+	P-	R+P-	High	MC obs	No seedbank; flower prufusely after fire, recover well
Paraprasophyllum constrictum	Paraprasophyllum	Orchidaceae	NonE		R-	SclFW+	HeaShr-			Yes	R+	P-	R+P-	High	MC obs	No seedbank; flower prufusely after fire, recover well
Paraprasophyllum helophilum	Paraprasophyllum	Orchidaceae	E	MWIDE	R-	SclFW-	HeaShr-			Yes	R+	P-	R+P-	High	MC obs	No seedbank; flower prufusely after fire, recover well
Paraprasophyllum keltonii	Paraprasophyllum	Orchidaceae	E	VRR	R-	SclFW-	HeaShr+			Yes	R+	P-	R+P-	High	MC obs	No seedbank; flower prufusely after fire, recover well
Paraprasophyllum niphopedium	Paraprasophyllum	Orchidaceae	E	VRR	R-	SclFW-	HeaShr+			Yes	R+	P-	R+P-	High	MC obs	No seedbank; flower prufusely after fire, recover well
Paraprasophyllum pallens	Paraprasophyllum	Orchidaceae	E	RR	R-	SclFW-	HeaShr-			Yes	R+	P-	R+P-	High	MC obs	No seedbank; flower prufusely after fire, recover well
Paraprasophyllum parviflorum	Paraprasophyllum	Orchidaceae	NonE		R-	SclFW-	HeaShr-			Yes	R+	P-	R+P-	High	MC obs	No seedbank; flower prufusely after fire, recover well
Paraprasophyllum pictum	Paraprasophyllum	Orchidaceae	E	ERR	R-	SclFW-	HeaShr-			Yes	R+	P-	R+P-	High	MC obs	No seedbank; flower prufusely after fire, recover well
Paraprasophyllum sylvestre	Paraprasophyllum	Orchidaceae	E	MWIDE	R-	SclFW+	HeaShr-			Yes	R+	P-	R+P-	High	MC obs	No seedbank; flower prufusely after fire, recover well
Paraprasophyllum uvidulum	Paraprasophyllum	Orchidaceae	E	ERR	R-	SclFW+	HeaShr-			Yes	R+	P-	R+P-	High	MC obs	No seedbank; flower prufusely after fire, recover well
Paraprasophyllum venustum	Paraprasophyllum	Orchidaceae	E	MWIDE	R-	SclFW+	HeaShr-			Yes	R+	P-	R+P-	High	MC obs	No seedbank; flower prufusely after fire, recover well
Paraprasophyllum viriosum	Paraprasophyllum	Orchidaceae	E	MWIDE	R-	SclFW-	HeaShr-			Yes	R+	P-	R+P-	High	MC obs	No seedbank; flower prufusely after fire, recover well
Paraprasophyllum wilkinsoniorum	Paraprasophyllum	Orchidaceae	E	RR	R-	SclFW-	HeaShr-			Yes	R+	P-	R+P-	High	MC obs	No seedbank; flower prufusely after fire, recover well
Parsonsia dorrigoensis	Parsonsia	Apocynaceae	E	MWIDE	R+	SclFW+	HeaShr-			Yes	R+		R+	High	PG and PR exp opinion
Parsonsia purpurascens	Parsonsia	Apocynaceae	E	VWIDE	R+	SclFW+	HeaShr-			Yes	R+		R+	High	PG and PR exp opinion
Persoonia acerosa	Persoonia	Proteaceae	E	MWIDE	R-	SclFW+	HeaShr+			Yes	R-	P+	R-P+	High	NFFRD	Killed by 100% scorch; persistent seedbank
Persoonia brevifolia	Persoonia	Proteaceae	E	MWIDE	R-	SclFW+	HeaShr-			Yes	R-	P+	R-P+	High	NFFRD	Killed by 100% scorch; persistent seedbank
Persoonia chamaepitys	Persoonia	Proteaceae	E	MWIDE	R-	SclFW+	HeaShr-			Yes	R-	P+	R-P+	High	NFFRD	Killed by 100% scorch; persistent seedbank
Persoonia fastigiata	Persoonia	Proteaceae	NonE		R-	SclFW+	HeaShr-			Yes	R+	P-	R+P-	High	NFFRD; Clarke et al (2000) -resprouts	Primarily resprouter
Persoonia oblongata	Persoonia	Proteaceae	E	MWIDE	R-	SclFW+	HeaShr+			Yes	R-	P+	R-P+	High	NFFRD	Killed by 100% scorch; seed storage in soil; persistent seedbank
Persoonia oleoides	Persoonia	Proteaceae	E	MWIDE	R-	SclFW+	HeaShr-			Yes	R+		R+	High	Clarke et al (2000) -resprouts	Resprouter
Persoonia procumbens	Persoonia	Proteaceae	E	RR	R-	SclFW+	HeaShr-			Yes	R+		R+	High	Clarke et al (2009) Cunninghamia 11(2)	Resprouter
Persoonia rufa	Persoonia	Proteaceae	E	RR	R-	SclFW+	HeaShr+			Yes	R-	P+	R-P+	High	NFFRD	Killed by 100% scorch; seed storage in soil; persistent seedbank
Philotheca hispidula	Philotheca	Rutaceae	E	MWIDE	R-	SclFW+	HeaShr+	1		Yes	R-	P+	R-P+	High	Auld 2001	Fire sensitive but with persistent seedbank
Philotheca obovalis	Philotheca	Rutaceae	E	MWIDE	R-	SclFW-	HeaShr+			Yes	R+	P+	R+P+	High	NFFRD: Auld (2001) - killed or resprouts	Fires sensitive but with some resprouting; persistent seedbank
Philotheca scabra	Philotheca	Rutaceae	E	MWIDE	R-	SclFW+	HeaShr-			Yes	R+	P+	R+P+	High	Auld 2001	Respouter with persistent seedbank
Philotheca virgata	Philotheca	Rutaceae	NonE		R-	SclFW-	HeaShr+			Yes	R-	P+	R-P+	High	NFFRD	Persistent seedbank
Phyllota squarrosa	Phyllota	Fabaceae	E	MWIDE	R-	SclFW+	HeaShr-			Yes	R+	P+	R+P+	High	NFFRD	Resprouts and also probably has persistent seedbank
Platysace clelandii	Platysace	Apiaceae	E	RR	R-	SclFW+	HeaShr-	1		Yes	R-	P+	R-P+	High	NFFRD	Probably mainly a seeder; killed by 100% scorch; seed storage in soil
Plectorrhiza purpurata	Plectorrhiza	Orchidaceae	E	MWIDE	R+	SclFW-	HeaShr+			Yes	R-	P-	R-P-	High	MC obs	Highly vulnerable twig epiphyte, no seedbank
Poa hookeri	Poa	Poaceae	NonE		R-	SclFW-	HeaShr-			Yes	R+	P-	R+P-	High	Exp opinion	Respouts from base; grasses seen resprouting, probably mainly a resprouter
Podolobium aestivum	Podolobium	Fabaceae	E	MWIDE	R-	SclFW+	HeaShr-			Yes	R+		R+	High	Clarke et al (2009) Cunninghamia 11(2)	Resprouter
Pomaderris costata	Pomaderris	Rhamnaceae	E	VWIDE	R-	SclFW+	HeaShr-	1		Yes	R-	P+	R-P+	High	NFFRD	Killed by 100% scorch; seed storage in soil; persistent seedbank
Pomaderris ledifolia	Pomaderris	Rhamnaceae	E	EWIDE	R-	SclFW+	HeaShr-	1		Yes	R-	P+	R-P+	High	NFFRD	Killed by 100% scorch; probably persistent seedbank
Pomaderris nitidula	Pomaderris	Rhamnaceae	E	MWIDE	R-	SclFW+	HeaShr-			Yes	R-	P+	R-P+	High	Clarke et al (2009) Cunninghamia 11(2)	Seeder
Pomaderris pauciflora	Pomaderris	Rhamnaceae	E	VWIDE	R-	SclFW-	HeaShr-			Yes	R+	P+	R+P+	High	NFFRD	Sometimes resprouts; killed by 100% scorch; seed storage in soil; may sucker as well
Pomaderris virgata	Pomaderris	Rhamnaceae	E	MWIDE	R-	SclFW+	HeaShr-			Yes	R-	P+	R-P+	High	NFFRD	Killed by 100% scorch; seed storage in soil;
Prostanthera staurophylla	Prostanthera	Lamiaceae	E	RR	R-	SclFW-	HeaShr+	1		Yes	R-	P+	R-P+	High	NFFRD	Killed by 100% scorch; seed storage in soil; persistent seedbank; smoke stimulated
Pseudanthus pauciflorus	Pseudanthus	Euphorbiaceae	NonE		R-	SclFW-	HeaShr+	1		Yes	R-	P+	R-P+	High	Clarke et al (2009) Cunninghamia 11(2)	Seeder
Pultenaea altissima	Pultenaea	Fabaceae	E	VWIDE	R-	SclFW-	HeaShr+			Yes	R-	P+	R-P+	High	NFFRD	Killed by 100% scorch; likely persistent seedbank
Pultenaea parrisiae	Pultenaea	Fabaceae	E	MWIDE	R-	SclFW+	HeaShr-			Yes	R-	P+	R-P+	High	NFFRD	Killed by 100% scorch; seed storage in soil; persistent seedbank
Pultenaea pycnocephala	Pultenaea	Fabaceae	E	MWIDE	R-	SclFW+	HeaShr-	1		Yes	R-	P+	R-P+	High	NFFRD	Killed by 100% scorch; seed storage in soil; persistent seedbank
Pultenaea tarik	Pultenaea	Fabaceae	E	RR	R-	SclFW+	HeaShr-	1		Yes	R-	P+	R-P+	High	Clarke et al (2009) Cunninghamia 11(2)	Seeder
Pultenaea vrolandii	Pultenaea	Fabaceae	E	MWIDE	R-	SclFW+	HeaShr-			Yes	R-	P+	R-P+	High	NFFRD	Killed by 100% scorch; seed storage in soil; persistent seedbank likely
Sarcochilus aequalis	Sarcochilus	Orchidaceae	E	MWIDE	R-	SclFW+	HeaShr-	1		Yes	R-	P-	R-P-	High	MC Obs	Non persistent seed, recoloniser; seeds stay in capsule for up to 12 months until mature
Schoenus turbinatus	Schoenus	Cyperaceae	NonE		R-	SclFW-	HeaShr+			Yes	R+	P+	R+P+	High	NFFRD	Seeder Resprouter
Schoenus villosus	Schoenus	Cyperaceae	ME		R-	SclFW-	HeaShr+			Yes	R+	P+	R+P+	High	NFFRD	Survives 100% scorch; resprouts from root suckers or rhizomes; pyrogenic flowering
Senecio velleioides	Senecio	Asteraceae	NonE		R+	SclFW+	HeaShr-			Yes	R-	P-	R-P-	High	NFFRD	Killed by 100% scorch; seed storage unknown; mainly reseeds into burnt areas
Solanum nobile	Solanum	Solanaceae	E	MWIDE	R	SclFW-	HeaShr-			Yes	R-	P+	R-P+	High	Clarke et al (2009) Cunninghamia 11(2)	Seeder
Speculantha crebra	Speculantha	Orchidaceae	E	RR	R-	SclFW-	HeaShr+			Yes	R+	P-	R+P-	High	MC Obs	Tuber, deep, recovers from fire, flowers in autumn usually
Sticherus lobatus	Sticherus	Gleicheniaceae	NonE		R	SclFW+	HeaShr-			Yes	R+	P-	R+P-	High	NFFRD	Survives 100% scorch; resprouts from root suckers or rhizomes; seedbank transient?
Styphelia adscendens	Styphelia	Ericaceae	NonE		R-	SclFW+	HeaShr+			Yes	R-	P+	R-P+	High	NFFRD	Killed by 100% scorch; seed storage in soil; persistent seedbank
Styphelia perileuca	Styphelia	Ericaceae	E	MWIDE	R-	SclFW+	HeaShr-			Yes	R-	P+	R-P+	High	Clarke et al (2009) Cunninghamia 11(2)	Seeder
Styphelia psiloclada	Styphelia	Ericaceae	E	MWIDE	R-	SclFW+	HeaShr-	1		Yes	R-	P+	R-P+	High	NFFRD	Persistent seedbank; seeder; killed by 100% scorch; seed storage in soil
Symphionema montanum	Symphionema	Proteaceae	E	MWIDE	R-	SclFW+	HeaShr+			Yes	R-	P+	R-P+	High	NFFRD	Persistent seedbank; seeder; killed by 100% scorch; seed storage in soil
Tasmannia stipitata	Tasmannia	Winteraceae	E	MWIDE	R	SclFW+	HeaShr-					P+	P+	High	Campbell M.L., Clarke P.J., Keith D.A. (2012). Seed traits and seed bank longevity of wet sclerophyll forest shrubs. Australian Journal of Botany, 60, 96-103.	Persistent seedbank
Telopea aspera	Telopea	Proteaceae	E	VRR	R-	SclFW+	HeaShr-			Yes	R+		R+	High	Clarke et al (2009) Cunninghamia 11(2)	Resprouter
Tetratheca rupicola	Tetratheca	Elaeocarpaceae	E	MWIDE	R-	SclFW+	HeaShr+			Yes	R+	P+	R+P+	High	NFFRD	Survives 100% scorch; evidence of persistent seedbank
Tetratheca subaphylla	Tetratheca	Elaeocarpaceae	E	MWIDE	R-	SclFW+	HeaShr-	1		Yes	R+	P+	R+P+	High	NFFRD	Survives 100% scorch; evidence of persistent seedbank
Thelychiton speciosus	Thelychiton	Orchidaceae	NonE		R-	SclFW-	HeaShr-	1		Yes	R+	P-	R+P-	High	MC Obs	Will come back from pseudobulb after fire; Big plants usually reshoot after fire
Thelymitra improcera	Thelymitra	Orchidaceae	NonE		R-	SclFW-	HeaShr+			Yes	R+	P-	R+P-	High	MC Obs	deep tubers that reshoot after fire
Thelymitra incurva	Thelymitra	Orchidaceae	E	RR	R-	SclFW-	HeaShr+			Yes	R+	P-	R+P-	High	MC Obs	deep tubers that reshoot after fire
Thysanotus juncifolius	Thysanotus	Asparagaceae	NonE		R-	SclFW+	HeaShr-			Yes	R-	P-	R-P-	High	MC Obs	host dependent -epiphyte, no seedbank or resprouting
Tmesipteris ovata	Tmesipteris	Psilotaceae	NonE		R++	SclFW-	HeaShr-			Yes	R+	P+	R+P+	High	NFFRD
Trimenia moorei	Trimenia	Trimeniaceae	E	MWIDE	R++	SclFW-	HeaShr-			Yes	R+		R+	High	Clarke et al (2009) Cunninghamia 11(2) - resprouts	Resprouts
Tropilis angusta	Tropilis	Orchidaceae	ME		R+	SclFW+	HeaShr-			Yes	R-	P-	R-P-	High	MC Obs	ASK MARK
Velleia perfoliata	Velleia	Goodeniaceae	E	RR	R-	SclFW-	HeaShr+			Yes	R-	P+	R-P+	High	NFFRD	Killed by 100% scorch; seed storage in soil; persistent seedbank
Xyris ustulata	Xyris	Xyridaceae	E	MWIDE	R-	SclFW-	HeaShr+			Yes	R+	P+	R+P+	High	NFFRD	Respouter and persistent seedbank and pyrogenic flowering
Zieria citriodora	Zieria	Rutaceae	E	MWIDE	R-	SclFW+	HeaShr-			Yes	R+	P+	R+P+	High	NFFRD; Armstrong (ASB) states NPWS (John Briggs) monitoring of Numeralla pop resprouters + seedling present post fire	Persistent seedbank; Killed by 100% scorch; seed storage in soil
Zieria covenyi	Zieria	Rutaceae	E	ERR	R-	SclFW+	HeaShr-			Yes	R+	P-	R+P-	High	Armstrong (ASB)	triploid doesn't produce viable pollen
Zieria involucrata	Zieria	Rutaceae	E	RR	R-	SclFW+	HeaShr-			Yes	R-	P+	R-P+	High	Auld 2001	Mostly fire sensitive, persistent seedbank, some limited resprouting
Zieria lasiocaulis	Zieria	Rutaceae	E	RR	R	SclFW-	HeaShr-	1		Yes	R-	P+	R-P+	High	NFFRD	Mainly a seeder, persistent seedbank; may be able to survive low intensity fire
Zieria montana	Zieria	Rutaceae	NonE		R	SclFW+	HeaShr-			Yes	R-	P+	R-P+	High	NFFRD	Killed by 100% scorch; seed storage in soil
Zieria murphyi	Zieria	Rutaceae	E	MWIDE	R-	SclFW+	HeaShr-			Yes	R+	P+	R+P+	High	NFFRD; Auld 2001	Resprouter; also with seedbank according to Auld 2001
