# Supplementary material for: Implications of the 2019–2020 megafires for the biogeography and conservation of Australian vegetation
Source: Nat Commun. 2021 Feb 15;12:1023. doi: 10.1038/s41467-021-21266-5 (PMC7884386; doi:10.1038/s41467-021-21266-5)
Supplement: Supplementary file 8 — Source Data [file 41467_2021_21266_MOESM8_ESM.xlsx]

## Sheet: Sheet1
	Broad Vegetation Type1		Grouped bioregions				Individual bioregions4
	Code	Major Vegetation Group (MVG)	All bioregions2		Coastal Bioregions3		AUA	NAN	NET	NNC	SEC	SEH	SEQ	SYB
			FGI	PFT	FGI	PFT	FGI	FGI	FGI	FGI	FGI	FGI	FGI	FGI
	Rainforests and Vine Thickets
	1	Rainforests and Vine Thickets	328.9	33	244.65	58.6			13.06C	175.97D	32.70D
	Eucalypt Forest and Woodlands
	2	Eucalypt Tall Open Forests	1357.33	53	1116.97	56		11.40B	144.24C	753.62C	152.76D	80.42C
	3	Eucalypt Open Forests	3849.54	33.6	2246.06	64.4				479.76C	816.58D			700.48C
	4	Eucalypt Low Open Forests	102.33	56.7	84.78	58.4			18.89C	65.04D	0.57E	1.05D	9.55D	0.275
	5	Eucalypt Woodlands	1899.54	17.9	904.31	52.3					389.82D
	11	Eucalypt Open Woodlands	129.14	10.9	44.89	36.4				0.03A		11.52D		33.00C
		Total	7337.88	28.2	4397	58.8				1,323.74C	1,360.56D			1,245.70C
	Other Forests and Woodlands
	6	Acacia Forests and Woodlands	41.24	4.1	12.39	68.9	0.013C				12.32D	2.15E		0.01B
	9	Melaleuca Forests and Woodlands	33.84	25.2	7.2	29.2						0.17E
	10	Other Forests and Woodlands	38.19	53.8	33.4	70.7					33.07D
	13	Acacia Open Woodlands	0.04	0.6	0.04	100			0.04A
	15	Low Closed Forests and Tall Closed Shrublands	14.1	13.5	0.1	27.7						0.55D
		Total	248.96	8.5	100.85	38.4					46.56E
	Shrublands and Heathlands
	14	Mallee Woodlands and Shrublands	19.53	7.5	12.81	79.4			4.27A					6.99B
	16	Acacia Shrublands	2.87	13.8	1.34	24.8				0.20B
	17	Other Shrublands	20.2	12.7	11.54	31.1								1.93B
	18	Heathlands	175.1	55.6	148.9	68.1			3.64A		12.30D	10.59B		128.08B
		Total	217.74	28.9	174.59	63			11.95D					137.04B
	Grasslands, Herblands, Sedgelands, Rushlands
	19	Tussock Grasslands	26.38	3.4	0.93	14			0.06C
	21	Other Grasslands, Herblands, Sedgelands and Rushlands	32.5	20.3	11.22	42			5.25A
		Total	59.12	6.24	12.4	36.2			5.31A
